# Supplementary material for: Hippocampusjapapigu, a new species of pygmy seahorse from Japan, with a redescription of H.pontohi (Teleostei, Syngnathidae)
Source: Zookeys. 2018 Aug 2;(779):27–49. doi: 10.3897/zookeys.779.24799 (PMC6110155; doi:10.3897/zookeys.779.24799)
Supplement: XML Treatment for Hippocampus japapigu [file zookeys.779.24799-treatment1.xml]

<!DOCTYPE tp:taxon-treatment
  PUBLIC "-//TaxonX//DTD Taxonomic Treatment Publishing DTD v0 20100105//EN" "tax-treatment-NSO.dtd">
<tp:taxon-treatment xmlns:tp="http://www.plazi.org/taxpub"><tp:treatment-meta><kwd-group><label>Taxon classification</label><kwd><named-content xmlns:xlink="http://www.w3.org/1999/xlink" content-type="kingdom">Animalia</named-content></kwd><kwd><named-content xmlns:xlink="http://www.w3.org/1999/xlink" content-type="order">Syngnathiformes</named-content></kwd><kwd><named-content xmlns:xlink="http://www.w3.org/1999/xlink" content-type="family">Syngnathidae</named-content></kwd></kwd-group><mixed-citation publication-type="journal"><person-group><name><surname>Short</surname><given-names>Graham</given-names></name><name><surname>Smith</surname><given-names>Richard</given-names></name><name><surname>Motomura</surname><given-names>Hiroyuki</given-names></name><name><surname>Harasti</surname><given-names>David</given-names></name><name><surname>Hamilton</surname><given-names>Healy</given-names></name></person-group><article-title><italic><tp:taxon-name><tp:taxon-name-part taxon-name-part-type="genus" reg="Hippocampus">Hippocampus</tp:taxon-name-part><tp:taxon-name-part taxon-name-part-type="species" reg="japapigu">japapigu</tp:taxon-name-part></tp:taxon-name></italic>, a new species of pygmy seahorse from Japan, with a redescription of <italic><tp:taxon-name><tp:taxon-name-part taxon-name-part-type="genus" reg="Hippocampus">H.</tp:taxon-name-part><tp:taxon-name-part taxon-name-part-type="species" reg="pontohi">pontohi</tp:taxon-name-part></tp:taxon-name></italic> (<tp:taxon-name><tp:taxon-name-part taxon-name-part-type="subclass">Teleostei</tp:taxon-name-part></tp:taxon-name>, <tp:taxon-name><tp:taxon-name-part taxon-name-part-type="family">Syngnathidae</tp:taxon-name-part></tp:taxon-name>)</article-title><source>Zookeys</source><day>2</day><month>8</month><year>2018</year><volume>2018</volume><issue>779</issue><fpage>27</fpage><lpage>49</lpage><pub-id pub-id-type="doi">10.3897/zookeys.779.24799</pub-id></mixed-citation></tp:treatment-meta><tp:nomenclature><tp:taxon-name>
            <tp:taxon-name-part taxon-name-part-type="genus" reg="Hippocampus">Hippocampus</tp:taxon-name-part>
            <tp:taxon-name-part taxon-name-part-type="species" reg="japapigu">japapigu</tp:taxon-name-part>
            <object-id xmlns:xlink="http://www.w3.org/1999/xlink" content-type="zoobank" xlink:type="simple">http://zoobank.org/F3DC73D6-E040-458E-9648-680EBAC55D20</object-id>
          </tp:taxon-name><tp:taxon-status xmlns:xlink="http://www.w3.org/1999/xlink" xlink:type="simple">sp. n.</tp:taxon-status><xref ref-type="fig" rid="F1">Figures 1</xref><xref ref-type="fig" rid="F2">, 2</xref><xref ref-type="fig" rid="F3">, 3</xref><xref ref-type="fig" rid="F4">, 4</xref><xref ref-type="fig" rid="F5">, 5</xref><xref ref-type="fig" rid="F8">, 7</xref><xref ref-type="fig" rid="F9">, 8</xref><xref ref-type="fig" rid="F10">, 9</xref><xref ref-type="fig" rid="F6">, Video 1</xref><xref ref-type="table" rid="T1">, Tables 1</xref><xref ref-type="table" rid="T2">, 2</xref></tp:nomenclature><tp:treatment-sec sec-type="Holotype" id="SECID0EZJAE"><title>Holotype.</title><p>UW 157506, Fig. <xref ref-type="fig" rid="F1">1</xref>, 16.27 mm <abbrev xmlns:xlink="http://www.w3.org/1999/xlink" xlink:title="standard length" id="ABBRID0EHKAE" xlink:type="simple">SL</abbrev>, off Imasaki, Okago, Hachijo-jima Island, Izu Islands, Japan, <named-content xmlns:xlink="http://www.w3.org/1999/xlink" content-type="dwc:verbatimCoordinates" xlink:type="simple"><named-content content-type="geo-json" specific-use="{&#34;type&#34;:&#34;Point&#34;,&#34;coordinates&#34;:[139.743611,33.146667]}" id="NCID0EOKAE" xlink:type="simple">33°08'48"N, 139°44'37"E</named-content></named-content>, depth 10 m, 18 Aug. 2017, collected by Shoichi Kato using a hand net.</p></tp:treatment-sec><tp:treatment-sec sec-type="Paratypes" id="SECID0ETKAE"><title>Paratypes.</title><p>UW 157507, Fig. <xref ref-type="fig" rid="F2">2A</xref>, 15.59 mm <abbrev xmlns:xlink="http://www.w3.org/1999/xlink" xlink:title="standard length" id="ABBRID0EBLAE" xlink:type="simple">SL</abbrev>, off Imasaki, Okago, Hachijo-jima island, Izu Islands, Japan, <named-content xmlns:xlink="http://www.w3.org/1999/xlink" content-type="dwc:verbatimCoordinates" xlink:type="simple"><named-content content-type="geo-json" specific-use="{&#34;type&#34;:&#34;Point&#34;,&#34;coordinates&#34;:[139.743611,33.146667]}" id="NCID0EILAE" xlink:type="simple">33°08'48"N,139°44'37"E</named-content></named-content>, depth 13 m, 18 Aug. 2017, S. Kato; <abbrev xmlns:xlink="http://www.w3.org/1999/xlink" xlink:title="Kagoshima University Museum" id="ABBRID0ENLAE" xlink:type="simple">KAUM</abbrev> – I. 111770, Fig. <xref ref-type="fig" rid="F2">2B</xref>, 14.54 mm <abbrev xmlns:xlink="http://www.w3.org/1999/xlink" xlink:title="standard length" id="ABBRID0EZLAE" xlink:type="simple">SL</abbrev>, Yaene, Okago, Hachijo-jima Island, Izu Islands, Japan, <named-content xmlns:xlink="http://www.w3.org/1999/xlink" content-type="dwc:verbatimCoordinates" xlink:type="simple"><named-content content-type="geo-json" specific-use="{&#34;type&#34;:&#34;Point&#34;,&#34;coordinates&#34;:[139.769444,33.096389]}" id="NCID0EAMAE" xlink:type="simple">33°05'47"N, 139°46'10"E</named-content></named-content>, depth 18 m, 12 Jan. 2018, S. Kato.</p></tp:treatment-sec><tp:treatment-sec sec-type="material" id="SECID0EFMAE"><title>Other material.</title><p>Hachijo-jima Island, Izu Islands, Japan, July 2013, 10 to 20 m depth, two photographs of two individuals, R Smith (Figs <xref ref-type="fig" rid="F4">4</xref>, <xref ref-type="fig" rid="F5">5</xref>).</p></tp:treatment-sec><tp:treatment-sec sec-type="material" id="SECID0ETMAE"><title>Comparative material.</title><p><italic><tp:taxon-name><tp:taxon-name-part taxon-name-part-type="genus" reg="Hippocampus">Hippocampus</tp:taxon-name-part><tp:taxon-name-part taxon-name-part-type="species" reg="pontohi">pontohi</tp:taxon-name-part></tp:taxon-name></italic> AMS I.47833-001, Fig. <xref ref-type="fig" rid="F7">6</xref>. Data from <italic><tp:taxon-name><tp:taxon-name-part taxon-name-part-type="genus" reg="Hippocampus">H.</tp:taxon-name-part><tp:taxon-name-part taxon-name-part-type="species" reg="bargibanti">bargibanti</tp:taxon-name-part></tp:taxon-name></italic>, <italic><tp:taxon-name><tp:taxon-name-part taxon-name-part-type="genus" reg="Hippocampus">H.</tp:taxon-name-part><tp:taxon-name-part taxon-name-part-type="species" reg="denise">denise</tp:taxon-name-part></tp:taxon-name></italic>, <italic><tp:taxon-name><tp:taxon-name-part taxon-name-part-type="genus" reg="Hippocampus">H.</tp:taxon-name-part><tp:taxon-name-part taxon-name-part-type="species" reg="colemani">colemani</tp:taxon-name-part></tp:taxon-name></italic>, <italic><tp:taxon-name><tp:taxon-name-part taxon-name-part-type="genus" reg="Hippocampus">H.</tp:taxon-name-part><tp:taxon-name-part taxon-name-part-type="species" reg="satomiae">satomiae</tp:taxon-name-part></tp:taxon-name></italic>, and <italic><tp:taxon-name><tp:taxon-name-part taxon-name-part-type="genus" reg="Hippocampus">H.</tp:taxon-name-part><tp:taxon-name-part taxon-name-part-type="species" reg="waleananus">waleananus</tp:taxon-name-part></tp:taxon-name></italic> also from <xref ref-type="bibr" rid="B12">Kuiter (2003)</xref>, <xref ref-type="bibr" rid="B16">Lourie and Kuiter (2008)</xref>, and <xref ref-type="bibr" rid="B8">Gomon and Kuiter (2009)</xref>.</p><p><bold>Diagnosis.</bold><italic><tp:taxon-name><tp:taxon-name-part taxon-name-part-type="genus" reg="Hippocampus">Hippocampus</tp:taxon-name-part><tp:taxon-name-part taxon-name-part-type="species" reg="japapigu">japapigu</tp:taxon-name-part></tp:taxon-name></italic> sp. n. differs from its congeners by the following combination of characters: tail rings 28; dorsal fin rays 14; pectoral fin rays nine; subdorsal rings four; bilaterally paired wing-like protrusions formed by a pair of large truncate spines projecting laterad on first superior trunk ridge; elevated dorsal ridge formed by unique triangular bony mounds dorsally on second, third, and fourth trunk rings with the posterior mound less pronounced; large and prominent spine projecting laterad on eighth lateral trunk ridge.</p></tp:treatment-sec><tp:treatment-sec sec-type="description" id="SECID0E1PAE"><title>Description.</title><p>General body shape as in Figs <xref ref-type="fig" rid="F1">1</xref>–<xref ref-type="fig" rid="F5">5</xref>. Morphometric and meristic characters listed in Table <xref ref-type="table" rid="T1">1</xref>. Morphometric data ranges for the three type specimens: Head length 17.9–18.74% in <abbrev xmlns:xlink="http://www.w3.org/1999/xlink" xlink:title="standard length" id="ABBRID0EMQAE" xlink:type="simple">SL</abbrev>, head depth 69.9–72.0% in <abbrev xmlns:xlink="http://www.w3.org/1999/xlink" xlink:title="head length" id="ABBRID0EQQAE" xlink:type="simple">HL</abbrev>; snout length 27.64–28.7% in <abbrev xmlns:xlink="http://www.w3.org/1999/xlink" xlink:title="head length" id="ABBRID0EUQAE" xlink:type="simple">HL</abbrev>, bulbous tip absent, snout depth 74.0–85.6% in <abbrev xmlns:xlink="http://www.w3.org/1999/xlink" xlink:title="snout length" id="ABBRID0EYQAE" xlink:type="simple">SnL</abbrev>; post-orbital 55.3–49.9% in <abbrev xmlns:xlink="http://www.w3.org/1999/xlink" xlink:title="head length" id="ABBRID0E3QAE" xlink:type="simple">HL</abbrev>; distinct, angular coronet, coronet height 58.0–55.9% in <abbrev xmlns:xlink="http://www.w3.org/1999/xlink" xlink:title="head length" id="ABBRID0EARAE" xlink:type="simple">HL</abbrev>, unbranched dermal appendage attached to anterior part of coronet; single gill-opening on midline behind coronet supported by elevated cleithral ring; dorsal fin 14 rays; pectoral-fin rays nine; anal fin rays four; trunk rings 12, trunk length 32.49–32.64% in <abbrev xmlns:xlink="http://www.w3.org/1999/xlink" xlink:title="standard length" id="ABBRID0EERAE" xlink:type="simple">SL</abbrev>, trunk depth just anterior to dorsal fin base 18.4–20.32% in <abbrev xmlns:xlink="http://www.w3.org/1999/xlink" xlink:title="standard length" id="ABBRID0EIRAE" xlink:type="simple">SL</abbrev>; dorsal fin base strongly raised dorsally; subdorsal rings four, dorsal fin base starting immediately posterior to ninth trunk ring and ending immediately posterior to first tail ring; no external pouch visible; tail rings 28, tail length 48.73–49.42 % in <abbrev xmlns:xlink="http://www.w3.org/1999/xlink" xlink:title="standard length" id="ABBRID0EMRAE" xlink:type="simple">SL</abbrev>. Body ornamentation: prominent spine dorsal of eye, small spine ventroposterior to eye; lateral head spine ventral of coronet; two moderately large spines on cleithral ring, upper spine at level of last pectoral fin ray, lower spine at ventral extent of ring; snout spine on midline between eyes; nape spine absent; subdorsal spines four, superior trunk ridge ending with three rounded spines protruding laterally, the posterior spine greatly enlarged on 12<sup>th</sup> trunk ring; superior trunk ridge with large truncate spines, connected by a solid bony ridge, projecting dorsolaterad on first trunk ring, unique triangular bony mounds arched dorsally on second, third, and fourth trunk rings with the posterior mound less pronounced, trunk appearing denticulate in lateral view, very large bilaterally paired spines on fifth trunk ring, and small spines on sixth trunk ring; lateral trunk ridge with small spine on fifth trunk ring and very large spine on eighth trunk ring; inferior trunk ridge with spines of moderate size beginning on fifth trunk ring and ending on 12<sup>th</sup> trunk ring; superior tail ridge spines well developed anteriorly, becoming smaller posteriorly, with enlarged spines on fifth, ninth, 12<sup>th</sup>, and 16<sup>th</sup> tail rings; inferior tail ridge spines absent; caudal fin absent.</p><table-wrap id="T1" position="float" orientation="portrait"><label>Table 1.</label><caption><p>Morphometric measurements and counts of <tp:taxon-name><tp:taxon-name-part taxon-name-part-type="genus" reg="Hippocampus">Hippocampus</tp:taxon-name-part></tp:taxon-name> pygmy seahorse species based on holotype specimens. Abbreviations: <abbrev xmlns:xlink="http://www.w3.org/1999/xlink" xlink:title="snout depth" id="ABBRID0EHSAE" xlink:type="simple">SnD</abbrev> (snout depth), <abbrev xmlns:xlink="http://www.w3.org/1999/xlink" xlink:title="snout length" id="ABBRID0ELSAE" xlink:type="simple">SnL</abbrev> (snout length), <abbrev xmlns:xlink="http://www.w3.org/1999/xlink" xlink:title="coronet height" id="ABBRID0EPSAE" xlink:type="simple">CH</abbrev> (coronet height), <abbrev xmlns:xlink="http://www.w3.org/1999/xlink" xlink:title="head length" id="ABBRID0ETSAE" xlink:type="simple">HL</abbrev> (head length), <abbrev xmlns:xlink="http://www.w3.org/1999/xlink" xlink:title="head depth" id="ABBRID0EXSAE" xlink:type="simple">HD</abbrev> (head depth), <abbrev xmlns:xlink="http://www.w3.org/1999/xlink" xlink:title="post-orbital length" id="ABBRID0E2SAE" xlink:type="simple">PO</abbrev> (post-orbital length), <abbrev xmlns:xlink="http://www.w3.org/1999/xlink" xlink:title="trunk length" id="ABBRID0E6SAE" xlink:type="simple">TrL</abbrev> (trunk length), <abbrev xmlns:xlink="http://www.w3.org/1999/xlink" xlink:title="tail length" id="ABBRID0EDTAE" xlink:type="simple">TaL</abbrev> (tail length), <abbrev xmlns:xlink="http://www.w3.org/1999/xlink" xlink:title="standard length" id="ABBRID0EHTAE" xlink:type="simple">SL</abbrev> (standard length). Numbers separated by a colon represent proportions. Lines present, from top to bottom, numbers for standard length (<abbrev xmlns:xlink="http://www.w3.org/1999/xlink" xlink:title="standard length" id="ABBRID0ELTAE" xlink:type="simple">SL</abbrev>), proportions, and counts for trunk rings, tail rings, dorsal and pectoral fins. The first column is the species holotype.</p></caption><table id="TID0E4JAC" rules="all"><tbody><tr><th rowspan="1" colspan="1"/><th rowspan="1" colspan="1">
                    <italic><tp:taxon-name>
                        <tp:taxon-name-part taxon-name-part-type="genus" reg="Hippocampus">H.</tp:taxon-name-part>
                        <tp:taxon-name-part taxon-name-part-type="species" reg="japapigu">japapigu</tp:taxon-name-part>
                      </tp:taxon-name></italic>
                  </th><th rowspan="1" colspan="1">
                    <italic><tp:taxon-name>
                        <tp:taxon-name-part taxon-name-part-type="genus" reg="Hippocampus">H.</tp:taxon-name-part>
                        <tp:taxon-name-part taxon-name-part-type="species" reg="pontohi">pontohi</tp:taxon-name-part>
                      </tp:taxon-name></italic>
                  </th><th rowspan="1" colspan="1">
                    <italic><tp:taxon-name>
                        <tp:taxon-name-part taxon-name-part-type="genus" reg="Hippocampus">H.</tp:taxon-name-part>
                        <tp:taxon-name-part taxon-name-part-type="species" reg="colemani">colemani</tp:taxon-name-part>
                      </tp:taxon-name></italic>
                  </th><th rowspan="1" colspan="1">
                    <italic><tp:taxon-name>
                        <tp:taxon-name-part taxon-name-part-type="genus" reg="Hippocampus">H.</tp:taxon-name-part>
                        <tp:taxon-name-part taxon-name-part-type="species" reg="satomiae">satomiae</tp:taxon-name-part>
                      </tp:taxon-name></italic>
                  </th><th rowspan="1" colspan="1">
                    <italic><tp:taxon-name>
                        <tp:taxon-name-part taxon-name-part-type="genus" reg="Hippocampus">H.</tp:taxon-name-part>
                        <tp:taxon-name-part taxon-name-part-type="species" reg="waleananus">waleananus</tp:taxon-name-part>
                      </tp:taxon-name></italic>
                  </th><th rowspan="1" colspan="1">
                    <italic><tp:taxon-name>
                        <tp:taxon-name-part taxon-name-part-type="genus" reg="Hippocampus">H.</tp:taxon-name-part>
                        <tp:taxon-name-part taxon-name-part-type="species" reg="bargibanti">bargibanti</tp:taxon-name-part>
                      </tp:taxon-name></italic>
                  </th><th rowspan="1" colspan="1">
                    <italic><tp:taxon-name>
                        <tp:taxon-name-part taxon-name-part-type="genus" reg="Hippocampus">H.</tp:taxon-name-part>
                        <tp:taxon-name-part taxon-name-part-type="species" reg="denise">denise</tp:taxon-name-part>
                      </tp:taxon-name></italic>
                  </th></tr><tr><td rowspan="1" colspan="1">Voucher number/data source</td><td rowspan="1" colspan="1">UW 157506</td><td rowspan="1" colspan="1">
                    <xref ref-type="bibr" rid="B16">Lourie and Kuiter 2008</xref>
                  </td><td rowspan="1" colspan="1">
                    <xref ref-type="bibr" rid="B12">Kuiter 2003</xref>
                  </td><td rowspan="1" colspan="1">
                    <xref ref-type="bibr" rid="B16">Lourie and Kuiter 2008</xref>
                  </td><td rowspan="1" colspan="1">
                    <xref ref-type="bibr" rid="B8">Gomon and Kuiter 2009</xref>
                  </td><td rowspan="1" colspan="1">
                    <xref ref-type="bibr" rid="B16">Lourie and Kuiter 2008</xref>
                  </td><td rowspan="1" colspan="1">
                    <xref ref-type="bibr" rid="B16">Lourie and Kuiter 2008</xref>
                  </td></tr><tr><td rowspan="1" colspan="1"><abbrev xmlns:xlink="http://www.w3.org/1999/xlink" xlink:title="standard length" id="ABBRID0E3YAE" xlink:type="simple">SL</abbrev> (mm)</td><td rowspan="1" colspan="1">16.3</td><td rowspan="1" colspan="1">16.7</td><td rowspan="1" colspan="1">26.9</td><td rowspan="1" colspan="1">13.6</td><td rowspan="1" colspan="1">17.8</td><td rowspan="1" colspan="1">24.5</td><td rowspan="1" colspan="1">15.7</td></tr><tr><td rowspan="1" colspan="1"><abbrev xmlns:xlink="http://www.w3.org/1999/xlink" xlink:title="snout depth" id="ABBRID0E1ZAE" xlink:type="simple">SnD</abbrev>:<abbrev xmlns:xlink="http://www.w3.org/1999/xlink" xlink:title="snout length" id="ABBRID0E5ZAE" xlink:type="simple">SnL</abbrev></td><td rowspan="1" colspan="1">74.06</td><td rowspan="1" colspan="1">84.2</td><td rowspan="1" colspan="1">70.5</td><td rowspan="1" colspan="1">86</td><td rowspan="1" colspan="1">95.2</td><td rowspan="1" colspan="1">100.3</td><td rowspan="1" colspan="1">73.6</td></tr><tr><td rowspan="1" colspan="1"><abbrev xmlns:xlink="http://www.w3.org/1999/xlink" xlink:title="coronet height" id="ABBRID0E21AE" xlink:type="simple">CH</abbrev>:<abbrev xmlns:xlink="http://www.w3.org/1999/xlink" xlink:title="head length" id="ABBRID0E61AE" xlink:type="simple">HL</abbrev></td><td rowspan="1" colspan="1">58.1</td><td rowspan="1" colspan="1">47.4</td><td rowspan="1" colspan="1">45.6</td><td rowspan="1" colspan="1">40.2</td><td rowspan="1" colspan="1">48.3</td><td rowspan="1" colspan="1">57.3</td><td rowspan="1" colspan="1">42.6</td></tr><tr><td rowspan="1" colspan="1"><abbrev xmlns:xlink="http://www.w3.org/1999/xlink" xlink:title="head depth" id="ABBRID0E32AE" xlink:type="simple">HD</abbrev>:<abbrev xmlns:xlink="http://www.w3.org/1999/xlink" xlink:title="head length" id="ABBRID0EA3AE" xlink:type="simple">HL</abbrev></td><td rowspan="1" colspan="1">69.9</td><td rowspan="1" colspan="1">60.6</td><td rowspan="1" colspan="1">62.6</td><td rowspan="1" colspan="1">51.8</td><td rowspan="1" colspan="1">67.9</td><td rowspan="1" colspan="1">65.7</td><td rowspan="1" colspan="1">48.1</td></tr><tr><td rowspan="1" colspan="1"><abbrev xmlns:xlink="http://www.w3.org/1999/xlink" xlink:title="snout length" id="ABBRID0E43AE" xlink:type="simple">SnL</abbrev>:<abbrev xmlns:xlink="http://www.w3.org/1999/xlink" xlink:title="head length" id="ABBRID0EB4AE" xlink:type="simple">HL</abbrev></td><td rowspan="1" colspan="1">28.7</td><td rowspan="1" colspan="1">23.2</td><td rowspan="1" colspan="1">27.7</td><td rowspan="1" colspan="1">27</td><td rowspan="1" colspan="1">26.8</td><td rowspan="1" colspan="1">21.8</td><td rowspan="1" colspan="1">32.8</td></tr><tr><td rowspan="1" colspan="1"><abbrev xmlns:xlink="http://www.w3.org/1999/xlink" xlink:title="post-orbital length" id="ABBRID0E54AE" xlink:type="simple">PO</abbrev>:<abbrev xmlns:xlink="http://www.w3.org/1999/xlink" xlink:title="head length" id="ABBRID0EC5AE" xlink:type="simple">HL</abbrev></td><td rowspan="1" colspan="1">55.3</td><td rowspan="1" colspan="1">51.2</td><td rowspan="1" colspan="1">52.1</td><td rowspan="1" colspan="1">45</td><td rowspan="1" colspan="1">51.5</td><td rowspan="1" colspan="1">56.9</td><td rowspan="1" colspan="1">42.0</td></tr><tr><td rowspan="1" colspan="1"><abbrev xmlns:xlink="http://www.w3.org/1999/xlink" xlink:title="head length" id="ABBRID0E65AE" xlink:type="simple">HL</abbrev>:<abbrev xmlns:xlink="http://www.w3.org/1999/xlink" xlink:title="standard length" id="ABBRID0ED6AE" xlink:type="simple">SL</abbrev></td><td rowspan="1" colspan="1">18.0</td><td rowspan="1" colspan="1">21.7</td><td rowspan="1" colspan="1">18.1</td><td rowspan="1" colspan="1">22</td><td rowspan="1" colspan="1">17.7</td><td rowspan="1" colspan="1">16.7</td><td rowspan="1" colspan="1">19.9</td></tr><tr><td rowspan="1" colspan="1"><abbrev xmlns:xlink="http://www.w3.org/1999/xlink" xlink:title="trunk length" id="ABBRID0EBAAG" xlink:type="simple">TrL</abbrev>:<abbrev xmlns:xlink="http://www.w3.org/1999/xlink" xlink:title="standard length" id="ABBRID0EFAAG" xlink:type="simple">SL</abbrev></td><td rowspan="1" colspan="1">32.6</td><td rowspan="1" colspan="1">33.3</td><td rowspan="1" colspan="1">32.0</td><td rowspan="1" colspan="1">30</td><td rowspan="1" colspan="1">31.3</td><td rowspan="1" colspan="1">27.6</td><td rowspan="1" colspan="1">27.7</td></tr><tr><td rowspan="1" colspan="1"><abbrev xmlns:xlink="http://www.w3.org/1999/xlink" xlink:title="tail length" id="ABBRID0ECBAG" xlink:type="simple">TaL</abbrev>:<abbrev xmlns:xlink="http://www.w3.org/1999/xlink" xlink:title="standard length" id="ABBRID0EGBAG" xlink:type="simple">SL</abbrev></td><td rowspan="1" colspan="1">49.4</td><td rowspan="1" colspan="1">45</td><td rowspan="1" colspan="1">50</td><td rowspan="1" colspan="1">48</td><td rowspan="1" colspan="1">63.4</td><td rowspan="1" colspan="1">55.7</td><td rowspan="1" colspan="1">52.5</td></tr><tr><td rowspan="1" colspan="1">TD9:<abbrev xmlns:xlink="http://www.w3.org/1999/xlink" xlink:title="standard length" id="ABBRID0EDCAG" xlink:type="simple">SL</abbrev></td><td rowspan="1" colspan="1">18.9</td><td rowspan="1" colspan="1">13.5</td><td rowspan="1" colspan="1">19.2</td><td rowspan="1" colspan="1">13</td><td rowspan="1" colspan="1">15</td><td rowspan="1" colspan="1">12.8</td><td rowspan="1" colspan="1">9.3</td></tr><tr><td rowspan="1" colspan="1">Trunk rings</td><td rowspan="1" colspan="1">12</td><td rowspan="1" colspan="1">12</td><td rowspan="1" colspan="1">12</td><td rowspan="1" colspan="1">12</td><td rowspan="1" colspan="1">12</td><td rowspan="1" colspan="1">12</td><td rowspan="1" colspan="1">12</td></tr><tr><td rowspan="1" colspan="1">Tail rings</td><td rowspan="1" colspan="1">28</td><td rowspan="1" colspan="1">28–30</td><td rowspan="1" colspan="1">26–28</td><td rowspan="1" colspan="1">27–28</td><td rowspan="1" colspan="1">32</td><td rowspan="1" colspan="1">31–33</td><td rowspan="1" colspan="1">27–28</td></tr><tr><td rowspan="1" colspan="1">Dorsal fin rays</td><td rowspan="1" colspan="1">14</td><td rowspan="1" colspan="1">12</td><td rowspan="1" colspan="1">14</td><td rowspan="1" colspan="1">13</td><td rowspan="1" colspan="1">12</td><td rowspan="1" colspan="1">14</td><td rowspan="1" colspan="1">13–14</td></tr><tr><td rowspan="1" colspan="1">Pectoral Fin rays</td><td rowspan="1" colspan="1">9</td><td rowspan="1" colspan="1">10</td><td rowspan="1" colspan="1">9</td><td rowspan="1" colspan="1">9</td><td rowspan="1" colspan="1">9</td><td rowspan="1" colspan="1">10–11</td><td rowspan="1" colspan="1">10–11</td></tr></tbody></table></table-wrap><fig id="F1" position="float" orientation="portrait"><label>Figure 1.</label><caption><p><italic><tp:taxon-name><tp:taxon-name-part taxon-name-part-type="genus" reg="Hippocampus">Hippocampus</tp:taxon-name-part><tp:taxon-name-part taxon-name-part-type="species" reg="japapigu">japapigu</tp:taxon-name-part></tp:taxon-name></italic>, UW 157506, female holotype directly after collection, 16.33 mm <abbrev xmlns:xlink="http://www.w3.org/1999/xlink" xlink:title="standard length" id="ABBRID0ESGAG" xlink:type="simple">SL</abbrev>, Hachijo-jima Island, Izu Islands, Japan (photograph Hiroyuki Motomura).</p></caption><graphic xmlns:xlink="http://www.w3.org/1999/xlink" xlink:href="zookeys-779-027-g001.jpg" position="float" orientation="portrait" xlink:type="simple" id="oo_220691.jpg"/></fig><fig id="F2" position="float" orientation="portrait"><label>Figure 2.</label><caption><p><italic><tp:taxon-name><tp:taxon-name-part taxon-name-part-type="genus" reg="Hippocampus">Hippocampus</tp:taxon-name-part><tp:taxon-name-part taxon-name-part-type="species" reg="japapigu">japapigu</tp:taxon-name-part></tp:taxon-name></italic>, paratypes directly after collection (<bold>A</bold>) UW 157507, male, 15.59 mm <abbrev xmlns:xlink="http://www.w3.org/1999/xlink" xlink:title="standard length" id="ABBRID0EQHAG" xlink:type="simple">SL</abbrev> (<bold>B</bold>) <abbrev xmlns:xlink="http://www.w3.org/1999/xlink" xlink:title="Kagoshima University Museum" id="ABBRID0EWHAG" xlink:type="simple">KAUM</abbrev>-I. 111770, female, 14.54 mm <abbrev xmlns:xlink="http://www.w3.org/1999/xlink" xlink:title="standard length" id="ABBRID0E1HAG" xlink:type="simple">SL</abbrev>, Hachijo-jima Island, Izu Islands, Japan (photographs Hiroyuki Motomura).</p></caption><graphic xmlns:xlink="http://www.w3.org/1999/xlink" xlink:href="zookeys-779-027-g002.jpg" position="float" orientation="portrait" xlink:type="simple" id="oo_220692.jpg"/></fig><fig id="F3" position="float" orientation="portrait"><label>Figure 3.</label><caption><p><italic><tp:taxon-name><tp:taxon-name-part taxon-name-part-type="genus" reg="Hippocampus">Hippocampus</tp:taxon-name-part><tp:taxon-name-part taxon-name-part-type="species" reg="japapigu">japapigu</tp:taxon-name-part></tp:taxon-name></italic>, UW 157506, preserved female holotype, 16.33 mm <abbrev xmlns:xlink="http://www.w3.org/1999/xlink" xlink:title="standard length" id="ABBRID0EWIAG" xlink:type="simple">SL</abbrev> (left), and UW 157506, 15.59 mm <abbrev xmlns:xlink="http://www.w3.org/1999/xlink" xlink:title="standard length" id="ABBRID0E1IAG" xlink:type="simple">SL</abbrev>, male paratype (right), Hachijo-jima Island, Izu Islands, Japan (photograph Graham Short).</p></caption><graphic xmlns:xlink="http://www.w3.org/1999/xlink" xlink:href="zookeys-779-027-g003.jpg" position="float" orientation="portrait" xlink:type="simple" id="oo_220694.jpg"/></fig><fig id="F4" position="float" orientation="portrait"><label>Figure 4.</label><caption><p><italic><tp:taxon-name><tp:taxon-name-part taxon-name-part-type="genus" reg="Hippocampus">Hippocampus</tp:taxon-name-part><tp:taxon-name-part taxon-name-part-type="species" reg="japapigu">japapigu</tp:taxon-name-part></tp:taxon-name></italic> in situ, Hachijo-jima Island, Izu Islands, Japan at 15 m depth (photograph Richard Smith).</p></caption><graphic xmlns:xlink="http://www.w3.org/1999/xlink" xlink:href="zookeys-779-027-g004.jpg" position="float" orientation="portrait" xlink:type="simple" id="oo_220695.jpg"/></fig><fig id="F5" position="float" orientation="portrait"><label>Figure 5.</label><caption><p><italic><tp:taxon-name><tp:taxon-name-part taxon-name-part-type="genus" reg="Hippocampus">Hippocampus</tp:taxon-name-part><tp:taxon-name-part taxon-name-part-type="species" reg="japapigu">japapigu</tp:taxon-name-part></tp:taxon-name></italic> in situ, Hachijo-jima Island, Izu Islands, Japan from 10 m depth (photograph Richard Smith).</p></caption><graphic xmlns:xlink="http://www.w3.org/1999/xlink" xlink:href="zookeys-779-027-g005.jpg" position="float" orientation="portrait" xlink:type="simple" id="oo_220696.jpg"/></fig><fig id="F6" position="float" orientation="portrait"><label>Video 1.</label><caption><p>YouTube video of a pair of specimens of <italic><tp:taxon-name><tp:taxon-name-part taxon-name-part-type="genus" reg="Hippocampus">Hippocampus</tp:taxon-name-part><tp:taxon-name-part taxon-name-part-type="species" reg="japapigu">japapigu</tp:taxon-name-part></tp:taxon-name></italic> on rocky reef wall (video by Akira Bingoeral 2007)</p></caption><ext-link xmlns:xlink="http://www.w3.org/1999/xlink" xlink:type="simple" ext-link-type="uri" xlink:href="https://www.youtube.com/embed/9qE7czB7Yo0">https://www.youtube.com/embed/9qE7czB7Yo0</ext-link></fig></tp:treatment-sec><tp:treatment-sec sec-type="Color in life" id="SECID0ELLAG"><title>Color in life.</title><p><italic><tp:taxon-name><tp:taxon-name-part taxon-name-part-type="genus" reg="Hippocampus">Hippocampus</tp:taxon-name-part><tp:taxon-name-part taxon-name-part-type="species" reg="japapigu">japapigu</tp:taxon-name-part></tp:taxon-name></italic> (Figs <xref ref-type="fig" rid="F4">4</xref>, <xref ref-type="fig" rid="F5">5</xref>, and <xref ref-type="fig" rid="F8">7</xref>) exhibits cryptic coloration: head, trunk and tail, brown, with overlay of reticulate (net-like) irregular quadrilateral and pentagonal skin formations, brown or white, white outline, entire surface of head and body peppered with tiny black dots; elevated dorsal ridge on second to fourth superior trunk rings, engorged red, reticulate color pattern diffuse or absent; dorsal fin base, red, reticulate pattern absent; tail rings with one row of rounded quadrilaterals present, one quadrilateral per ring, brown with white outline; fifth superior ridge spine red; fifth and eighth lateral trunk ridge spines, white; eighth inferior trunk ridge spine, red; fifth, ninth, 12<sup>th</sup> superior tail ridge spines, red, every fourth ring thereafter with two dorsolateral color spots, red; dermal appendages on coronet anteriorly.</p></tp:treatment-sec><tp:treatment-sec sec-type="Color in alcohol" id="SECID0EKMAG"><title>Color in alcohol.</title><p>Light brown in holotype, pale brown in paratype, with black dots scattered over head, trunk, and anterior to tail.</p></tp:treatment-sec><tp:treatment-sec><!--Section generated to contain objects referenced in tp:taxon-treatment.--><fig id="F8" position="float" orientation="portrait"><label>Figure 7.</label><caption><p>Comparison of live specimens of <bold>A</bold><italic><tp:taxon-name><tp:taxon-name-part taxon-name-part-type="genus" reg="Hippocampus">Hippocampus</tp:taxon-name-part><tp:taxon-name-part taxon-name-part-type="species" reg="japapigu">japapigu</tp:taxon-name-part></tp:taxon-name></italic> photographed off Hachijo-jima Island, Japan (Richard Smith), and its most similar congener <bold>B</bold><italic><tp:taxon-name><tp:taxon-name-part taxon-name-part-type="genus" reg="Hippocampus">Hippocampus</tp:taxon-name-part><tp:taxon-name-part taxon-name-part-type="species" reg="pontohi">pontohi</tp:taxon-name-part></tp:taxon-name></italic> photographed off Tomia Island, southeast Sulawesi, Indonesia (Richard Smith). Note the differences in the anterodorsal area of the trunk in <italic><tp:taxon-name><tp:taxon-name-part taxon-name-part-type="genus" reg="Hippocampus">H.</tp:taxon-name-part><tp:taxon-name-part taxon-name-part-type="species" reg="japapigu">japapigu</tp:taxon-name-part></tp:taxon-name></italic> vs. <italic><tp:taxon-name><tp:taxon-name-part taxon-name-part-type="genus" reg="Hippocampus">H.</tp:taxon-name-part><tp:taxon-name-part taxon-name-part-type="species" reg="pontohi">pontohi</tp:taxon-name-part></tp:taxon-name></italic>: single vs. double pair of bilaterally paired wing-like protrusions behind the head, raised dorsal ridge vs. laterodorsal flat surface, and large and prominent vs. small eighth lateral trunk ridge spine. Abbreviations: SP-WP, single pair of bilaterally paired wing-like protrusions; DP-WP, double pair of bilaterally paired wing-like protrusions; DR, raised dorsal ridge; FS, flat dorsal surface; P-8LTR, prominent eighth lateral trunk ridge spine; S-8LTR, small eighth lateral trunk ridge spine.</p></caption><graphic xmlns:xlink="http://www.w3.org/1999/xlink" xlink:href="zookeys-779-027-g007.jpg" position="float" orientation="portrait" xlink:type="simple" id="oo_220698.jpg"/></fig><fig id="F9" position="float" orientation="portrait"><label>Figure 8.</label><caption><p>Comparison of the lateral view of reconstructed <abbrev xmlns:xlink="http://www.w3.org/1999/xlink" xlink:title="micro-computed tomography" id="ABBRID0EVEAI" xlink:type="simple">μCT</abbrev> scans of skeletons of A <italic><tp:taxon-name><tp:taxon-name-part taxon-name-part-type="genus" reg="Hippocampus">Hippocampus</tp:taxon-name-part><tp:taxon-name-part taxon-name-part-type="species" reg="japapigu">japapigu</tp:taxon-name-part></tp:taxon-name></italic>, UW 157506, preserved male holotype, 16.33 mm <abbrev xmlns:xlink="http://www.w3.org/1999/xlink" xlink:title="standard length" id="ABBRID0EEFAI" xlink:type="simple">SL</abbrev>, Hachijo-jima Island, Japan, and its most similar congener B <italic><tp:taxon-name><tp:taxon-name-part taxon-name-part-type="genus" reg="Hippocampus">Hippocampus</tp:taxon-name-part><tp:taxon-name-part taxon-name-part-type="species" reg="pontohi">pontohi</tp:taxon-name-part></tp:taxon-name></italic>, AMS I.47833-001, preserved male non-type 13.9 mm <abbrev xmlns:xlink="http://www.w3.org/1999/xlink" xlink:title="standard length" id="ABBRID0ETFAI" xlink:type="simple">SL</abbrev>, Cape Kri, Raja Ampat, Indonesia (photographs Graham Short).</p></caption><graphic xmlns:xlink="http://www.w3.org/1999/xlink" xlink:href="zookeys-779-027-g008.jpg" position="float" orientation="portrait" xlink:type="simple" id="oo_220699.jpg"/></fig><fig id="F10" position="float" orientation="portrait"><label>Figure 9.</label><caption><p>Computed tomography scanned anterior trunk area of <italic><tp:taxon-name><tp:taxon-name-part taxon-name-part-type="genus" reg="Hippocampus">Hippocampus</tp:taxon-name-part><tp:taxon-name-part taxon-name-part-type="species" reg="japapigu">japapigu</tp:taxon-name-part></tp:taxon-name></italic>, UW 157506, male holotype, 16.33 mm <abbrev xmlns:xlink="http://www.w3.org/1999/xlink" xlink:title="standard length" id="ABBRID0EFXAI" xlink:type="simple">SL</abbrev>, Hachijo-jima Island, Japan (photograph Graham Short). <bold>A</bold> Anterolateral view <bold>B</bold> Lateral view. Note the pair of spines projecting dorsolaterad on STrR1 and triangular bony mounds arched dorsad on STrR2, STrR3, and STrR4. Abbreviations: CL, cliethral ring; STrR1, first superior trunk ridge; STrR2, second superior trunk ridge; STrR3, third superior trunk ridge; STrR4, fourth superior trunk ridge; STrR5, fifth superior trunk ridge; STrR6, sixth superior trunk ridge.</p></caption><graphic xmlns:xlink="http://www.w3.org/1999/xlink" xlink:href="zookeys-779-027-g009.jpg" position="float" orientation="portrait" xlink:type="simple" id="oo_220700.jpg"/></fig><table-wrap id="T2" position="float" orientation="portrait"><label>Table 2.</label><caption><p>List of pygmy seahorse specimens, including species, collection locality, voucher number, and <abbrev xmlns:xlink="http://www.w3.org/1999/xlink" xlink:title="cytochrome c oxidase subunit I" id="ABBRID0ELQAG" xlink:type="simple">COI</abbrev> GenBank accession numbers.</p></caption><table id="TID0EYTAE" rules="all"><tbody><tr><th rowspan="1" colspan="1"/><th rowspan="1" colspan="1">Species</th><th rowspan="1" colspan="1">Locality</th><th rowspan="1" colspan="1">Voucher</th><th rowspan="1" colspan="1"><abbrev xmlns:xlink="http://www.w3.org/1999/xlink" xlink:title="cytochrome c oxidase subunit I" id="ABBRID0EERAG" xlink:type="simple">COI</abbrev> Genbank no.</th></tr><tr><td rowspan="1" colspan="1">1</td><td rowspan="1" colspan="1">
                    <italic><tp:taxon-name>
                        <tp:taxon-name-part taxon-name-part-type="genus" reg="Hippocamus">Hippocamus</tp:taxon-name-part>
                        <tp:taxon-name-part taxon-name-part-type="species" reg="pontohi">pontohi</tp:taxon-name-part>
                      </tp:taxon-name></italic>
                  </td><td rowspan="1" colspan="1">Indonesia</td><td rowspan="1" colspan="1">AM I.47833-001</td><td rowspan="1" colspan="1">
                    <ext-link xmlns:xlink="http://www.w3.org/1999/xlink" ext-link-type="gen" xlink:href="MH645117" xlink:type="simple">MH645117</ext-link>
                  </td></tr><tr><td rowspan="1" colspan="1">2</td><td rowspan="1" colspan="1">
                    <italic><tp:taxon-name>
                        <tp:taxon-name-part taxon-name-part-type="genus" reg="Hippocamus">Hippocamus</tp:taxon-name-part>
                        <tp:taxon-name-part taxon-name-part-type="species" reg="pontohi">pontohi</tp:taxon-name-part>
                      </tp:taxon-name></italic>
                  </td><td rowspan="1" colspan="1">Indonesia</td><td rowspan="1" colspan="1">AM I.47831-001</td><td rowspan="1" colspan="1">
                    <ext-link xmlns:xlink="http://www.w3.org/1999/xlink" ext-link-type="gen" xlink:href="MH645118" xlink:type="simple">MH645118</ext-link>
                  </td></tr><tr><td rowspan="1" colspan="1">3</td><td rowspan="1" colspan="1">
                    <italic><tp:taxon-name>
                        <tp:taxon-name-part taxon-name-part-type="genus" reg="Hippocamus">Hippocamus</tp:taxon-name-part>
                        <tp:taxon-name-part taxon-name-part-type="species" reg="pontohi">pontohi</tp:taxon-name-part>
                      </tp:taxon-name></italic>
                  </td><td rowspan="1" colspan="1">Indonesia</td><td rowspan="1" colspan="1">AM I.47831-001</td><td rowspan="1" colspan="1">
                    <ext-link xmlns:xlink="http://www.w3.org/1999/xlink" ext-link-type="gen" xlink:href="MH645119" xlink:type="simple">MH645119</ext-link>
                  </td></tr><tr><td rowspan="1" colspan="1">4</td><td rowspan="1" colspan="1">
                    <italic><tp:taxon-name>
                        <tp:taxon-name-part taxon-name-part-type="genus" reg="Hippocamus">Hippocamus</tp:taxon-name-part>
                        <tp:taxon-name-part taxon-name-part-type="species" reg="pontohi">pontohi</tp:taxon-name-part>
                      </tp:taxon-name></italic>
                  </td><td rowspan="1" colspan="1">Indonesia</td><td rowspan="1" colspan="1">AM I.47831-003</td><td rowspan="1" colspan="1">
                    <ext-link xmlns:xlink="http://www.w3.org/1999/xlink" ext-link-type="gen" xlink:href="MH645120" xlink:type="simple">MH645120</ext-link>
                  </td></tr><tr><td rowspan="1" colspan="1">5</td><td rowspan="1" colspan="1">
                    <italic><tp:taxon-name>
                        <tp:taxon-name-part taxon-name-part-type="genus" reg="Hippocamus">Hippocamus</tp:taxon-name-part>
                        <tp:taxon-name-part taxon-name-part-type="species" reg="pontohi">pontohi</tp:taxon-name-part>
                      </tp:taxon-name></italic>
                  </td><td rowspan="1" colspan="1">Indonesia</td><td rowspan="1" colspan="1">AM I.47831-004</td><td rowspan="1" colspan="1">
                    <ext-link xmlns:xlink="http://www.w3.org/1999/xlink" ext-link-type="gen" xlink:href="MH645121" xlink:type="simple">MH645121</ext-link>
                  </td></tr><tr><td rowspan="1" colspan="1">6</td><td rowspan="1" colspan="1">
                    <italic><tp:taxon-name>
                        <tp:taxon-name-part taxon-name-part-type="genus" reg="Hippocamus">Hippocamus</tp:taxon-name-part>
                        <tp:taxon-name-part taxon-name-part-type="species" reg="pontohi">pontohi</tp:taxon-name-part>
                      </tp:taxon-name></italic>
                  </td><td rowspan="1" colspan="1">Indonesia</td><td rowspan="1" colspan="1">AM I.47960-001</td><td rowspan="1" colspan="1">
                    <ext-link xmlns:xlink="http://www.w3.org/1999/xlink" ext-link-type="gen" xlink:href="MH645122" xlink:type="simple">MH645122</ext-link>
                  </td></tr><tr><td rowspan="1" colspan="1">7</td><td rowspan="1" colspan="1">
                    <italic><tp:taxon-name>
                        <tp:taxon-name-part taxon-name-part-type="genus" reg="Hippocamus">Hippocamus</tp:taxon-name-part>
                        <tp:taxon-name-part taxon-name-part-type="species" reg="pontohi">pontohi</tp:taxon-name-part>
                      </tp:taxon-name></italic>
                  </td><td rowspan="1" colspan="1">Indonesia</td><td rowspan="1" colspan="1">AM I.47960-002</td><td rowspan="1" colspan="1">
                    <ext-link xmlns:xlink="http://www.w3.org/1999/xlink" ext-link-type="gen" xlink:href="MH645123" xlink:type="simple">MH645123</ext-link>
                  </td></tr><tr><td rowspan="1" colspan="1">8</td><td rowspan="1" colspan="1">
                    <italic><tp:taxon-name>
                        <tp:taxon-name-part taxon-name-part-type="genus" reg="Hippocamus">Hippocamus</tp:taxon-name-part>
                        <tp:taxon-name-part taxon-name-part-type="species" reg="pontohi">pontohi</tp:taxon-name-part>
                      </tp:taxon-name></italic>
                  </td><td rowspan="1" colspan="1">Indonesia</td><td rowspan="1" colspan="1">AM I.47832-001</td><td rowspan="1" colspan="1">
                    <ext-link xmlns:xlink="http://www.w3.org/1999/xlink" ext-link-type="gen" xlink:href="MH645124" xlink:type="simple">MH645124</ext-link>
                  </td></tr><tr><td rowspan="1" colspan="1">9</td><td rowspan="1" colspan="1">
                    <italic><tp:taxon-name>
                        <tp:taxon-name-part taxon-name-part-type="genus" reg="Hippocamus">Hippocamus</tp:taxon-name-part>
                        <tp:taxon-name-part taxon-name-part-type="species" reg="pontohi">pontohi</tp:taxon-name-part>
                      </tp:taxon-name></italic>
                  </td><td rowspan="1" colspan="1">Indonesia</td><td rowspan="1" colspan="1">AM I.47834-001</td><td rowspan="1" colspan="1">
                    <ext-link xmlns:xlink="http://www.w3.org/1999/xlink" ext-link-type="gen" xlink:href="MH645125" xlink:type="simple">MH645125</ext-link>
                  </td></tr><tr><td rowspan="1" colspan="1">10</td><td rowspan="1" colspan="1">
                    <italic><tp:taxon-name>
                        <tp:taxon-name-part taxon-name-part-type="genus" reg="Hippocamus">Hippocamus</tp:taxon-name-part>
                        <tp:taxon-name-part taxon-name-part-type="species" reg="pontohi">pontohi</tp:taxon-name-part>
                      </tp:taxon-name></italic>
                  </td><td rowspan="1" colspan="1">Indonesia</td><td rowspan="1" colspan="1">AM I.47834-002</td><td rowspan="1" colspan="1">
                    <ext-link xmlns:xlink="http://www.w3.org/1999/xlink" ext-link-type="gen" xlink:href="MH645126" xlink:type="simple">MH645126</ext-link>
                  </td></tr><tr><td rowspan="1" colspan="1">11</td><td rowspan="1" colspan="1">
                    <italic><tp:taxon-name>
                        <tp:taxon-name-part taxon-name-part-type="genus" reg="Hippocamus">Hippocamus</tp:taxon-name-part>
                        <tp:taxon-name-part taxon-name-part-type="species" reg="pontohi">pontohi</tp:taxon-name-part>
                      </tp:taxon-name></italic>
                  </td><td rowspan="1" colspan="1">Indonesia</td><td rowspan="1" colspan="1">AM I.47834-003</td><td rowspan="1" colspan="1">
                    <ext-link xmlns:xlink="http://www.w3.org/1999/xlink" ext-link-type="gen" xlink:href="MH645127" xlink:type="simple">MH645127</ext-link>
                  </td></tr><tr><td rowspan="1" colspan="1">12</td><td rowspan="1" colspan="1">
                    <italic><tp:taxon-name>
                        <tp:taxon-name-part taxon-name-part-type="genus" reg="Hippocamus">Hippocamus</tp:taxon-name-part>
                        <tp:taxon-name-part taxon-name-part-type="species" reg="pontohi">pontohi</tp:taxon-name-part>
                      </tp:taxon-name></italic>
                  </td><td rowspan="1" colspan="1">Indonesia</td><td rowspan="1" colspan="1">AM I.47834-004</td><td rowspan="1" colspan="1">
                    <ext-link xmlns:xlink="http://www.w3.org/1999/xlink" ext-link-type="gen" xlink:href="MH645128" xlink:type="simple">MH645128</ext-link>
                  </td></tr><tr><td rowspan="1" colspan="1">13</td><td rowspan="1" colspan="1">
                    <italic><tp:taxon-name>
                        <tp:taxon-name-part taxon-name-part-type="genus" reg="Hippocamus">Hippocamus</tp:taxon-name-part>
                        <tp:taxon-name-part taxon-name-part-type="species" reg="pontohi">pontohi</tp:taxon-name-part>
                      </tp:taxon-name></italic>
                  </td><td rowspan="1" colspan="1">Indonesia</td><td rowspan="1" colspan="1">MZB 3597</td><td rowspan="1" colspan="1">
                    <ext-link xmlns:xlink="http://www.w3.org/1999/xlink" ext-link-type="gen" xlink:href="KY066111" xlink:type="simple">KY066111</ext-link>
                  </td></tr><tr><td rowspan="1" colspan="1">14</td><td rowspan="1" colspan="1">
                    <italic><tp:taxon-name>
                        <tp:taxon-name-part taxon-name-part-type="genus" reg="Hippocampus">Hippocampus</tp:taxon-name-part>
                        <tp:taxon-name-part taxon-name-part-type="species" reg="severnsi">severnsi</tp:taxon-name-part>
                      </tp:taxon-name></italic>
                  </td><td rowspan="1" colspan="1">Indonesia</td><td rowspan="1" colspan="1">AM I.47960-003</td><td rowspan="1" colspan="1">
                    <ext-link xmlns:xlink="http://www.w3.org/1999/xlink" ext-link-type="gen" xlink:href="MH645129" xlink:type="simple">MH645129</ext-link>
                  </td></tr><tr><td rowspan="1" colspan="1">15</td><td rowspan="1" colspan="1">
                    <italic><tp:taxon-name>
                        <tp:taxon-name-part taxon-name-part-type="genus" reg="Hippocampus">Hippocampus</tp:taxon-name-part>
                        <tp:taxon-name-part taxon-name-part-type="species" reg="severnsi">severnsi</tp:taxon-name-part>
                      </tp:taxon-name></italic>
                  </td><td rowspan="1" colspan="1">Indonesia</td><td rowspan="1" colspan="1">AM I.47960-004</td><td rowspan="1" colspan="1">
                    <ext-link xmlns:xlink="http://www.w3.org/1999/xlink" ext-link-type="gen" xlink:href="MH645130" xlink:type="simple">MH645130</ext-link>
                  </td></tr><tr><td rowspan="1" colspan="1">16</td><td rowspan="1" colspan="1">
                    <italic><tp:taxon-name>
                        <tp:taxon-name-part taxon-name-part-type="genus" reg="Hippocampus">Hippocampus</tp:taxon-name-part>
                        <tp:taxon-name-part taxon-name-part-type="species" reg="severnsi">severnsi</tp:taxon-name-part>
                      </tp:taxon-name></italic>
                  </td><td rowspan="1" colspan="1">Indonesia</td><td rowspan="1" colspan="1">AM I.47960-005</td><td rowspan="1" colspan="1">
                    <ext-link xmlns:xlink="http://www.w3.org/1999/xlink" ext-link-type="gen" xlink:href="MH645131" xlink:type="simple">MH645131</ext-link>
                  </td></tr><tr><td rowspan="1" colspan="1">17</td><td rowspan="1" colspan="1">
                    <italic><tp:taxon-name>
                        <tp:taxon-name-part taxon-name-part-type="genus" reg="Hippocampus">Hippocampus</tp:taxon-name-part>
                        <tp:taxon-name-part taxon-name-part-type="species" reg="severnsi">severnsi</tp:taxon-name-part>
                      </tp:taxon-name></italic>
                  </td><td rowspan="1" colspan="1">Indonesia</td><td rowspan="1" colspan="1">AM I.47961-001</td><td rowspan="1" colspan="1">
                    <ext-link xmlns:xlink="http://www.w3.org/1999/xlink" ext-link-type="gen" xlink:href="MH645132" xlink:type="simple">MH645132</ext-link>
                  </td></tr><tr><td rowspan="1" colspan="1">18</td><td rowspan="1" colspan="1">
                    <italic><tp:taxon-name>
                        <tp:taxon-name-part taxon-name-part-type="genus" reg="Hippocampus">Hippocampus</tp:taxon-name-part>
                        <tp:taxon-name-part taxon-name-part-type="species" reg="severnsi">severnsi</tp:taxon-name-part>
                      </tp:taxon-name></italic>
                  </td><td rowspan="1" colspan="1">Indonesia</td><td rowspan="1" colspan="1">AM I.47833-002</td><td rowspan="1" colspan="1">
                    <ext-link xmlns:xlink="http://www.w3.org/1999/xlink" ext-link-type="gen" xlink:href="MH645133" xlink:type="simple">MH645133</ext-link>
                  </td></tr><tr><td rowspan="1" colspan="1">19</td><td rowspan="1" colspan="1">
                    <italic><tp:taxon-name>
                        <tp:taxon-name-part taxon-name-part-type="genus" reg="Hippocampus">Hippocampus</tp:taxon-name-part>
                        <tp:taxon-name-part taxon-name-part-type="species" reg="severnsi">severnsi</tp:taxon-name-part>
                      </tp:taxon-name></italic>
                  </td><td rowspan="1" colspan="1">Indonesia</td><td rowspan="1" colspan="1">AM I.47834-006</td><td rowspan="1" colspan="1">
                    <ext-link xmlns:xlink="http://www.w3.org/1999/xlink" ext-link-type="gen" xlink:href="MH645134" xlink:type="simple">MH645134</ext-link>
                  </td></tr><tr><td rowspan="1" colspan="1">20</td><td rowspan="1" colspan="1">
                    <italic><tp:taxon-name>
                        <tp:taxon-name-part taxon-name-part-type="genus" reg="Hippocampus">Hippocampus</tp:taxon-name-part>
                        <tp:taxon-name-part taxon-name-part-type="species" reg="severnsi">severnsi</tp:taxon-name-part>
                      </tp:taxon-name></italic>
                  </td><td rowspan="1" colspan="1">Indonesia</td><td rowspan="1" colspan="1">AM I.47833-003</td><td rowspan="1" colspan="1">
                    <ext-link xmlns:xlink="http://www.w3.org/1999/xlink" ext-link-type="gen" xlink:href="MH645135" xlink:type="simple">MH645135</ext-link>
                  </td></tr><tr><td rowspan="1" colspan="1">21</td><td rowspan="1" colspan="1">
                    <italic><tp:taxon-name>
                        <tp:taxon-name-part taxon-name-part-type="genus" reg="Hippocampus">Hippocampus</tp:taxon-name-part>
                        <tp:taxon-name-part taxon-name-part-type="species" reg="severnsi">severnsi</tp:taxon-name-part>
                      </tp:taxon-name></italic>
                  </td><td rowspan="1" colspan="1">Indonesia</td><td rowspan="1" colspan="1">AM I.47834-005</td><td rowspan="1" colspan="1">
                    <ext-link xmlns:xlink="http://www.w3.org/1999/xlink" ext-link-type="gen" xlink:href="MH645136" xlink:type="simple">MH645136</ext-link>
                  </td></tr></tbody></table></table-wrap><fig id="F7" position="float" orientation="portrait"><label>Figure 6.</label><caption><p><italic><tp:taxon-name><tp:taxon-name-part taxon-name-part-type="genus" reg="Hippocampus">Hippocampus</tp:taxon-name-part><tp:taxon-name-part taxon-name-part-type="species" reg="pontohi">pontohi</tp:taxon-name-part></tp:taxon-name></italic>, AMS I.47833-001, preserved male non-type, 13.9 mm <abbrev xmlns:xlink="http://www.w3.org/1999/xlink" xlink:title="standard length" id="ABBRID0EOGBG" xlink:type="simple">SL</abbrev>, Cape Kri, Raja Ampat, Indonesia (photograph Graham Short).</p></caption><graphic xmlns:xlink="http://www.w3.org/1999/xlink" xlink:href="zookeys-779-027-g006.jpg" position="float" orientation="portrait" xlink:type="simple" id="oo_220697.jpg"/></fig></tp:treatment-sec><ref-list><ref id="B16"><mixed-citation xmlns:xlink="http://www.w3.org/1999/xlink" xlink:type="simple"><person-group><name name-style="western"><surname>Lourie</surname><given-names>SA</given-names></name><name name-style="western"><surname>Kuiter</surname><given-names>RH</given-names></name></person-group> (<year>2008</year>) <article-title>Three new pygmy seahorse species from Indonesia (<tp:taxon-name><tp:taxon-name-part taxon-name-part-type="subclass">Teleostei</tp:taxon-name-part></tp:taxon-name>: <tp:taxon-name><tp:taxon-name-part taxon-name-part-type="family">Syngnathidae</tp:taxon-name-part></tp:taxon-name>: <italic><tp:taxon-name><tp:taxon-name-part taxon-name-part-type="genus">Hippocampus</tp:taxon-name-part></tp:taxon-name></italic>).</article-title><source>Zootaxa</source><volume>1963</volume>: <fpage>54</fpage>–<lpage>68</lpage>.</mixed-citation></ref><ref id="B12"><mixed-citation xmlns:xlink="http://www.w3.org/1999/xlink" xlink:type="simple"><person-group><name name-style="western"><surname>Kuiter</surname><given-names>RH</given-names></name></person-group> (<year>2003</year>) <article-title>A new pygmy seahorse (<tp:taxon-name><tp:taxon-name-part taxon-name-part-type="family">Syngnathidae</tp:taxon-name-part></tp:taxon-name>: <italic><tp:taxon-name><tp:taxon-name-part taxon-name-part-type="genus">Hippocampus</tp:taxon-name-part></tp:taxon-name></italic>) from Lord Howe Island.</article-title><source>Records of the Australian Museum</source><volume>55</volume>: <fpage>113</fpage>–<lpage>116</lpage>. <ext-link xlink:type="simple" ext-link-type="doi" xlink:href="10.3853/j.0067-1975.55.2003.1382">http://doi.org/10.3853/j.0067-1975.55.2003.1382</ext-link></mixed-citation></ref><ref id="B8"><mixed-citation xmlns:xlink="http://www.w3.org/1999/xlink" xlink:type="simple"><person-group><name name-style="western"><surname>Gomon</surname><given-names>MF</given-names></name><name name-style="western"><surname>Kuiter</surname><given-names>RH</given-names></name></person-group> (<year>2009</year>) <article-title>Two new pygmy seahorses (<tp:taxon-name><tp:taxon-name-part taxon-name-part-type="subclass">Teleostei</tp:taxon-name-part></tp:taxon-name>: <tp:taxon-name><tp:taxon-name-part taxon-name-part-type="family">Syngnathidae</tp:taxon-name-part></tp:taxon-name>: <italic><tp:taxon-name><tp:taxon-name-part taxon-name-part-type="genus">Hippocampus</tp:taxon-name-part></tp:taxon-name></italic>) from the Indo-West Pacific.</article-title><source>Aqua</source><volume>15</volume>(<issue>1</issue>): <fpage>37</fpage>–<lpage>44</lpage>.</mixed-citation></ref></ref-list></tp:taxon-treatment>
