# Supplementary material for: Hippocampusjapapigu, a new species of pygmy seahorse from Japan, with a redescription of H.pontohi (Teleostei, Syngnathidae)
Source: Zookeys. 2018 Aug 2;(779):27–49. doi: 10.3897/zookeys.779.24799 (PMC6110155; doi:10.3897/zookeys.779.24799)
Supplement: XML Treatment for Hippocampus pontohi [file zookeys.779.24799-treatment2.xml]

<!DOCTYPE tp:taxon-treatment
  PUBLIC "-//TaxonX//DTD Taxonomic Treatment Publishing DTD v0 20100105//EN" "tax-treatment-NSO.dtd">
<tp:taxon-treatment xmlns:tp="http://www.plazi.org/taxpub"><tp:treatment-meta><kwd-group><label>Taxon classification</label><kwd><named-content xmlns:xlink="http://www.w3.org/1999/xlink" content-type="kingdom">Animalia</named-content></kwd><kwd><named-content xmlns:xlink="http://www.w3.org/1999/xlink" content-type="order">Syngnathiformes</named-content></kwd><kwd><named-content xmlns:xlink="http://www.w3.org/1999/xlink" content-type="family">Syngnathidae</named-content></kwd></kwd-group><mixed-citation publication-type="journal"><person-group><name><surname>Short</surname><given-names>Graham</given-names></name><name><surname>Smith</surname><given-names>Richard</given-names></name><name><surname>Motomura</surname><given-names>Hiroyuki</given-names></name><name><surname>Harasti</surname><given-names>David</given-names></name><name><surname>Hamilton</surname><given-names>Healy</given-names></name></person-group><article-title><italic><tp:taxon-name><tp:taxon-name-part taxon-name-part-type="genus" reg="Hippocampus">Hippocampus</tp:taxon-name-part><tp:taxon-name-part taxon-name-part-type="species" reg="japapigu">japapigu</tp:taxon-name-part></tp:taxon-name></italic>, a new species of pygmy seahorse from Japan, with a redescription of <italic><tp:taxon-name><tp:taxon-name-part taxon-name-part-type="genus" reg="Hippocampus">H.</tp:taxon-name-part><tp:taxon-name-part taxon-name-part-type="species" reg="pontohi">pontohi</tp:taxon-name-part></tp:taxon-name></italic> (<tp:taxon-name><tp:taxon-name-part taxon-name-part-type="subclass">Teleostei</tp:taxon-name-part></tp:taxon-name>, <tp:taxon-name><tp:taxon-name-part taxon-name-part-type="family">Syngnathidae</tp:taxon-name-part></tp:taxon-name>)</article-title><source>Zookeys</source><day>2</day><month>8</month><year>2018</year><volume>2018</volume><issue>779</issue><fpage>27</fpage><lpage>49</lpage><pub-id pub-id-type="doi">10.3897/zookeys.779.24799</pub-id></mixed-citation></tp:treatment-meta><tp:nomenclature><tp:taxon-name>
            <tp:taxon-name-part taxon-name-part-type="genus" reg="Hippocampus">Hippocampus</tp:taxon-name-part>
            <tp:taxon-name-part taxon-name-part-type="species" reg="pontohi">pontohi</tp:taxon-name-part>
            <object-id xmlns:xlink="http://www.w3.org/1999/xlink" content-type="zoobank" xlink:type="simple">http://zoobank.org/853548F1-CEF4-47CD-8A15-7F225B73BCFC</object-id>
          </tp:taxon-name><tp:taxon-authority>Lourie &amp; Kuiter, 2008</tp:taxon-authority><xref ref-type="fig" rid="F7">Figures 6</xref><xref ref-type="fig" rid="F8">, 7</xref><xref ref-type="fig" rid="F9">, 8</xref><xref ref-type="fig" rid="F11">, 10</xref><xref ref-type="table" rid="T1">, Table 1</xref><xref ref-type="table" rid="T2">, 2 Pontoh’s Pygmy Seahorse</xref><tp:nomenclature-citation-list><tp:nomenclature-citation><tp:taxon-name>
                <tp:taxon-name-part taxon-name-part-type="genus" reg="Hippocampus">Hippocampus</tp:taxon-name-part>
                <tp:taxon-name-part taxon-name-part-type="species" reg="severnsi">severnsi</tp:taxon-name-part>
              </tp:taxon-name><comment>Lourie &amp; Kuiter, 2008: figs. 2B-4B (Bunaken, North Sulawesi, Indonesia); Reijnan et al. 2011: fig. 2B (Siladen I, SE Siladen).</comment></tp:nomenclature-citation></tp:nomenclature-citation-list></tp:nomenclature><tp:treatment-sec sec-type="material" id="SECID0E4OAG"><title>Material.</title><p>AMS I.47833-001. 13.9 mm <abbrev xmlns:xlink="http://www.w3.org/1999/xlink" xlink:title="standard length" id="ABBRID0EDPAG" xlink:type="simple">SL</abbrev>, GenBank accession number <ext-link xmlns:xlink="http://www.w3.org/1999/xlink" ext-link-type="gen" xlink:href="KY066111" xlink:type="simple">KY066111</ext-link>, Cape Kri, Raja Ampat, Indonesia. <named-content xmlns:xlink="http://www.w3.org/1999/xlink" content-type="dwc:verbatimCoordinates" xlink:type="simple"><named-content content-type="geo-json" specific-use="{&#34;type&#34;:&#34;Point&#34;,&#34;coordinates&#34;:[130.690278,-0.556528]}" id="NCID0EKPAG" xlink:type="simple">0°33’23.5”S 130°41’25.0”E</named-content></named-content>, depth 6 m, collected by Otto Awom, Gerry Allen, and Mark Erdmann using hand net in small clump of algae and hydroids on vertical surface, 1 January 2007. Mitochondrial <abbrev xmlns:xlink="http://www.w3.org/1999/xlink" xlink:title="cytochrome c oxidase subunit I" id="ABBRID0EPPAG" xlink:type="simple">COI</abbrev> sequence data and corresponding Genbank accession numbers for additional vouchered specimens of <italic><tp:taxon-name><tp:taxon-name-part taxon-name-part-type="genus" reg="Hippocampus">H.</tp:taxon-name-part><tp:taxon-name-part taxon-name-part-type="species" reg="pontohi">pontohi</tp:taxon-name-part></tp:taxon-name></italic> (Table <xref ref-type="table" rid="T2">2</xref>).</p><table-wrap id="T2" position="float" orientation="portrait"><label>Table 2.</label><caption><p>List of pygmy seahorse specimens, including species, collection locality, voucher number, and <abbrev xmlns:xlink="http://www.w3.org/1999/xlink" xlink:title="cytochrome c oxidase subunit I" id="ABBRID0ELQAG" xlink:type="simple">COI</abbrev> GenBank accession numbers.</p></caption><table id="TID0EYTAE" rules="all"><tbody><tr><th rowspan="1" colspan="1"/><th rowspan="1" colspan="1">Species</th><th rowspan="1" colspan="1">Locality</th><th rowspan="1" colspan="1">Voucher</th><th rowspan="1" colspan="1"><abbrev xmlns:xlink="http://www.w3.org/1999/xlink" xlink:title="cytochrome c oxidase subunit I" id="ABBRID0EERAG" xlink:type="simple">COI</abbrev> Genbank no.</th></tr><tr><td rowspan="1" colspan="1">1</td><td rowspan="1" colspan="1">
                    <italic><tp:taxon-name>
                        <tp:taxon-name-part taxon-name-part-type="genus" reg="Hippocamus">Hippocamus</tp:taxon-name-part>
                        <tp:taxon-name-part taxon-name-part-type="species" reg="pontohi">pontohi</tp:taxon-name-part>
                      </tp:taxon-name></italic>
                  </td><td rowspan="1" colspan="1">Indonesia</td><td rowspan="1" colspan="1">AM I.47833-001</td><td rowspan="1" colspan="1">
                    <ext-link xmlns:xlink="http://www.w3.org/1999/xlink" ext-link-type="gen" xlink:href="MH645117" xlink:type="simple">MH645117</ext-link>
                  </td></tr><tr><td rowspan="1" colspan="1">2</td><td rowspan="1" colspan="1">
                    <italic><tp:taxon-name>
                        <tp:taxon-name-part taxon-name-part-type="genus" reg="Hippocamus">Hippocamus</tp:taxon-name-part>
                        <tp:taxon-name-part taxon-name-part-type="species" reg="pontohi">pontohi</tp:taxon-name-part>
                      </tp:taxon-name></italic>
                  </td><td rowspan="1" colspan="1">Indonesia</td><td rowspan="1" colspan="1">AM I.47831-001</td><td rowspan="1" colspan="1">
                    <ext-link xmlns:xlink="http://www.w3.org/1999/xlink" ext-link-type="gen" xlink:href="MH645118" xlink:type="simple">MH645118</ext-link>
                  </td></tr><tr><td rowspan="1" colspan="1">3</td><td rowspan="1" colspan="1">
                    <italic><tp:taxon-name>
                        <tp:taxon-name-part taxon-name-part-type="genus" reg="Hippocamus">Hippocamus</tp:taxon-name-part>
                        <tp:taxon-name-part taxon-name-part-type="species" reg="pontohi">pontohi</tp:taxon-name-part>
                      </tp:taxon-name></italic>
                  </td><td rowspan="1" colspan="1">Indonesia</td><td rowspan="1" colspan="1">AM I.47831-001</td><td rowspan="1" colspan="1">
                    <ext-link xmlns:xlink="http://www.w3.org/1999/xlink" ext-link-type="gen" xlink:href="MH645119" xlink:type="simple">MH645119</ext-link>
                  </td></tr><tr><td rowspan="1" colspan="1">4</td><td rowspan="1" colspan="1">
                    <italic><tp:taxon-name>
                        <tp:taxon-name-part taxon-name-part-type="genus" reg="Hippocamus">Hippocamus</tp:taxon-name-part>
                        <tp:taxon-name-part taxon-name-part-type="species" reg="pontohi">pontohi</tp:taxon-name-part>
                      </tp:taxon-name></italic>
                  </td><td rowspan="1" colspan="1">Indonesia</td><td rowspan="1" colspan="1">AM I.47831-003</td><td rowspan="1" colspan="1">
                    <ext-link xmlns:xlink="http://www.w3.org/1999/xlink" ext-link-type="gen" xlink:href="MH645120" xlink:type="simple">MH645120</ext-link>
                  </td></tr><tr><td rowspan="1" colspan="1">5</td><td rowspan="1" colspan="1">
                    <italic><tp:taxon-name>
                        <tp:taxon-name-part taxon-name-part-type="genus" reg="Hippocamus">Hippocamus</tp:taxon-name-part>
                        <tp:taxon-name-part taxon-name-part-type="species" reg="pontohi">pontohi</tp:taxon-name-part>
                      </tp:taxon-name></italic>
                  </td><td rowspan="1" colspan="1">Indonesia</td><td rowspan="1" colspan="1">AM I.47831-004</td><td rowspan="1" colspan="1">
                    <ext-link xmlns:xlink="http://www.w3.org/1999/xlink" ext-link-type="gen" xlink:href="MH645121" xlink:type="simple">MH645121</ext-link>
                  </td></tr><tr><td rowspan="1" colspan="1">6</td><td rowspan="1" colspan="1">
                    <italic><tp:taxon-name>
                        <tp:taxon-name-part taxon-name-part-type="genus" reg="Hippocamus">Hippocamus</tp:taxon-name-part>
                        <tp:taxon-name-part taxon-name-part-type="species" reg="pontohi">pontohi</tp:taxon-name-part>
                      </tp:taxon-name></italic>
                  </td><td rowspan="1" colspan="1">Indonesia</td><td rowspan="1" colspan="1">AM I.47960-001</td><td rowspan="1" colspan="1">
                    <ext-link xmlns:xlink="http://www.w3.org/1999/xlink" ext-link-type="gen" xlink:href="MH645122" xlink:type="simple">MH645122</ext-link>
                  </td></tr><tr><td rowspan="1" colspan="1">7</td><td rowspan="1" colspan="1">
                    <italic><tp:taxon-name>
                        <tp:taxon-name-part taxon-name-part-type="genus" reg="Hippocamus">Hippocamus</tp:taxon-name-part>
                        <tp:taxon-name-part taxon-name-part-type="species" reg="pontohi">pontohi</tp:taxon-name-part>
                      </tp:taxon-name></italic>
                  </td><td rowspan="1" colspan="1">Indonesia</td><td rowspan="1" colspan="1">AM I.47960-002</td><td rowspan="1" colspan="1">
                    <ext-link xmlns:xlink="http://www.w3.org/1999/xlink" ext-link-type="gen" xlink:href="MH645123" xlink:type="simple">MH645123</ext-link>
                  </td></tr><tr><td rowspan="1" colspan="1">8</td><td rowspan="1" colspan="1">
                    <italic><tp:taxon-name>
                        <tp:taxon-name-part taxon-name-part-type="genus" reg="Hippocamus">Hippocamus</tp:taxon-name-part>
                        <tp:taxon-name-part taxon-name-part-type="species" reg="pontohi">pontohi</tp:taxon-name-part>
                      </tp:taxon-name></italic>
                  </td><td rowspan="1" colspan="1">Indonesia</td><td rowspan="1" colspan="1">AM I.47832-001</td><td rowspan="1" colspan="1">
                    <ext-link xmlns:xlink="http://www.w3.org/1999/xlink" ext-link-type="gen" xlink:href="MH645124" xlink:type="simple">MH645124</ext-link>
                  </td></tr><tr><td rowspan="1" colspan="1">9</td><td rowspan="1" colspan="1">
                    <italic><tp:taxon-name>
                        <tp:taxon-name-part taxon-name-part-type="genus" reg="Hippocamus">Hippocamus</tp:taxon-name-part>
                        <tp:taxon-name-part taxon-name-part-type="species" reg="pontohi">pontohi</tp:taxon-name-part>
                      </tp:taxon-name></italic>
                  </td><td rowspan="1" colspan="1">Indonesia</td><td rowspan="1" colspan="1">AM I.47834-001</td><td rowspan="1" colspan="1">
                    <ext-link xmlns:xlink="http://www.w3.org/1999/xlink" ext-link-type="gen" xlink:href="MH645125" xlink:type="simple">MH645125</ext-link>
                  </td></tr><tr><td rowspan="1" colspan="1">10</td><td rowspan="1" colspan="1">
                    <italic><tp:taxon-name>
                        <tp:taxon-name-part taxon-name-part-type="genus" reg="Hippocamus">Hippocamus</tp:taxon-name-part>
                        <tp:taxon-name-part taxon-name-part-type="species" reg="pontohi">pontohi</tp:taxon-name-part>
                      </tp:taxon-name></italic>
                  </td><td rowspan="1" colspan="1">Indonesia</td><td rowspan="1" colspan="1">AM I.47834-002</td><td rowspan="1" colspan="1">
                    <ext-link xmlns:xlink="http://www.w3.org/1999/xlink" ext-link-type="gen" xlink:href="MH645126" xlink:type="simple">MH645126</ext-link>
                  </td></tr><tr><td rowspan="1" colspan="1">11</td><td rowspan="1" colspan="1">
                    <italic><tp:taxon-name>
                        <tp:taxon-name-part taxon-name-part-type="genus" reg="Hippocamus">Hippocamus</tp:taxon-name-part>
                        <tp:taxon-name-part taxon-name-part-type="species" reg="pontohi">pontohi</tp:taxon-name-part>
                      </tp:taxon-name></italic>
                  </td><td rowspan="1" colspan="1">Indonesia</td><td rowspan="1" colspan="1">AM I.47834-003</td><td rowspan="1" colspan="1">
                    <ext-link xmlns:xlink="http://www.w3.org/1999/xlink" ext-link-type="gen" xlink:href="MH645127" xlink:type="simple">MH645127</ext-link>
                  </td></tr><tr><td rowspan="1" colspan="1">12</td><td rowspan="1" colspan="1">
                    <italic><tp:taxon-name>
                        <tp:taxon-name-part taxon-name-part-type="genus" reg="Hippocamus">Hippocamus</tp:taxon-name-part>
                        <tp:taxon-name-part taxon-name-part-type="species" reg="pontohi">pontohi</tp:taxon-name-part>
                      </tp:taxon-name></italic>
                  </td><td rowspan="1" colspan="1">Indonesia</td><td rowspan="1" colspan="1">AM I.47834-004</td><td rowspan="1" colspan="1">
                    <ext-link xmlns:xlink="http://www.w3.org/1999/xlink" ext-link-type="gen" xlink:href="MH645128" xlink:type="simple">MH645128</ext-link>
                  </td></tr><tr><td rowspan="1" colspan="1">13</td><td rowspan="1" colspan="1">
                    <italic><tp:taxon-name>
                        <tp:taxon-name-part taxon-name-part-type="genus" reg="Hippocamus">Hippocamus</tp:taxon-name-part>
                        <tp:taxon-name-part taxon-name-part-type="species" reg="pontohi">pontohi</tp:taxon-name-part>
                      </tp:taxon-name></italic>
                  </td><td rowspan="1" colspan="1">Indonesia</td><td rowspan="1" colspan="1">MZB 3597</td><td rowspan="1" colspan="1">
                    <ext-link xmlns:xlink="http://www.w3.org/1999/xlink" ext-link-type="gen" xlink:href="KY066111" xlink:type="simple">KY066111</ext-link>
                  </td></tr><tr><td rowspan="1" colspan="1">14</td><td rowspan="1" colspan="1">
                    <italic><tp:taxon-name>
                        <tp:taxon-name-part taxon-name-part-type="genus" reg="Hippocampus">Hippocampus</tp:taxon-name-part>
                        <tp:taxon-name-part taxon-name-part-type="species" reg="severnsi">severnsi</tp:taxon-name-part>
                      </tp:taxon-name></italic>
                  </td><td rowspan="1" colspan="1">Indonesia</td><td rowspan="1" colspan="1">AM I.47960-003</td><td rowspan="1" colspan="1">
                    <ext-link xmlns:xlink="http://www.w3.org/1999/xlink" ext-link-type="gen" xlink:href="MH645129" xlink:type="simple">MH645129</ext-link>
                  </td></tr><tr><td rowspan="1" colspan="1">15</td><td rowspan="1" colspan="1">
                    <italic><tp:taxon-name>
                        <tp:taxon-name-part taxon-name-part-type="genus" reg="Hippocampus">Hippocampus</tp:taxon-name-part>
                        <tp:taxon-name-part taxon-name-part-type="species" reg="severnsi">severnsi</tp:taxon-name-part>
                      </tp:taxon-name></italic>
                  </td><td rowspan="1" colspan="1">Indonesia</td><td rowspan="1" colspan="1">AM I.47960-004</td><td rowspan="1" colspan="1">
                    <ext-link xmlns:xlink="http://www.w3.org/1999/xlink" ext-link-type="gen" xlink:href="MH645130" xlink:type="simple">MH645130</ext-link>
                  </td></tr><tr><td rowspan="1" colspan="1">16</td><td rowspan="1" colspan="1">
                    <italic><tp:taxon-name>
                        <tp:taxon-name-part taxon-name-part-type="genus" reg="Hippocampus">Hippocampus</tp:taxon-name-part>
                        <tp:taxon-name-part taxon-name-part-type="species" reg="severnsi">severnsi</tp:taxon-name-part>
                      </tp:taxon-name></italic>
                  </td><td rowspan="1" colspan="1">Indonesia</td><td rowspan="1" colspan="1">AM I.47960-005</td><td rowspan="1" colspan="1">
                    <ext-link xmlns:xlink="http://www.w3.org/1999/xlink" ext-link-type="gen" xlink:href="MH645131" xlink:type="simple">MH645131</ext-link>
                  </td></tr><tr><td rowspan="1" colspan="1">17</td><td rowspan="1" colspan="1">
                    <italic><tp:taxon-name>
                        <tp:taxon-name-part taxon-name-part-type="genus" reg="Hippocampus">Hippocampus</tp:taxon-name-part>
                        <tp:taxon-name-part taxon-name-part-type="species" reg="severnsi">severnsi</tp:taxon-name-part>
                      </tp:taxon-name></italic>
                  </td><td rowspan="1" colspan="1">Indonesia</td><td rowspan="1" colspan="1">AM I.47961-001</td><td rowspan="1" colspan="1">
                    <ext-link xmlns:xlink="http://www.w3.org/1999/xlink" ext-link-type="gen" xlink:href="MH645132" xlink:type="simple">MH645132</ext-link>
                  </td></tr><tr><td rowspan="1" colspan="1">18</td><td rowspan="1" colspan="1">
                    <italic><tp:taxon-name>
                        <tp:taxon-name-part taxon-name-part-type="genus" reg="Hippocampus">Hippocampus</tp:taxon-name-part>
                        <tp:taxon-name-part taxon-name-part-type="species" reg="severnsi">severnsi</tp:taxon-name-part>
                      </tp:taxon-name></italic>
                  </td><td rowspan="1" colspan="1">Indonesia</td><td rowspan="1" colspan="1">AM I.47833-002</td><td rowspan="1" colspan="1">
                    <ext-link xmlns:xlink="http://www.w3.org/1999/xlink" ext-link-type="gen" xlink:href="MH645133" xlink:type="simple">MH645133</ext-link>
                  </td></tr><tr><td rowspan="1" colspan="1">19</td><td rowspan="1" colspan="1">
                    <italic><tp:taxon-name>
                        <tp:taxon-name-part taxon-name-part-type="genus" reg="Hippocampus">Hippocampus</tp:taxon-name-part>
                        <tp:taxon-name-part taxon-name-part-type="species" reg="severnsi">severnsi</tp:taxon-name-part>
                      </tp:taxon-name></italic>
                  </td><td rowspan="1" colspan="1">Indonesia</td><td rowspan="1" colspan="1">AM I.47834-006</td><td rowspan="1" colspan="1">
                    <ext-link xmlns:xlink="http://www.w3.org/1999/xlink" ext-link-type="gen" xlink:href="MH645134" xlink:type="simple">MH645134</ext-link>
                  </td></tr><tr><td rowspan="1" colspan="1">20</td><td rowspan="1" colspan="1">
                    <italic><tp:taxon-name>
                        <tp:taxon-name-part taxon-name-part-type="genus" reg="Hippocampus">Hippocampus</tp:taxon-name-part>
                        <tp:taxon-name-part taxon-name-part-type="species" reg="severnsi">severnsi</tp:taxon-name-part>
                      </tp:taxon-name></italic>
                  </td><td rowspan="1" colspan="1">Indonesia</td><td rowspan="1" colspan="1">AM I.47833-003</td><td rowspan="1" colspan="1">
                    <ext-link xmlns:xlink="http://www.w3.org/1999/xlink" ext-link-type="gen" xlink:href="MH645135" xlink:type="simple">MH645135</ext-link>
                  </td></tr><tr><td rowspan="1" colspan="1">21</td><td rowspan="1" colspan="1">
                    <italic><tp:taxon-name>
                        <tp:taxon-name-part taxon-name-part-type="genus" reg="Hippocampus">Hippocampus</tp:taxon-name-part>
                        <tp:taxon-name-part taxon-name-part-type="species" reg="severnsi">severnsi</tp:taxon-name-part>
                      </tp:taxon-name></italic>
                  </td><td rowspan="1" colspan="1">Indonesia</td><td rowspan="1" colspan="1">AM I.47834-005</td><td rowspan="1" colspan="1">
                    <ext-link xmlns:xlink="http://www.w3.org/1999/xlink" ext-link-type="gen" xlink:href="MH645136" xlink:type="simple">MH645136</ext-link>
                  </td></tr></tbody></table></table-wrap></tp:treatment-sec><tp:treatment-sec sec-type="diagnosis" id="SECID0EUDBG"><title>Diagnosis.</title><p><italic><tp:taxon-name><tp:taxon-name-part taxon-name-part-type="genus" reg="Hippocampus">Hippocampus</tp:taxon-name-part><tp:taxon-name-part taxon-name-part-type="species" reg="pontohi">pontohi</tp:taxon-name-part></tp:taxon-name></italic> differs from its congeners by the following combination of characters: subdorsal rings 4; two pairs of bilaterally wing-like protrusions formed by a pair of large truncate spines projecting laterad on both first and second superior trunk ridges; laterodorsal surface flat on the third and fourth trunk rings; tail rings 28; dorsal fin rays 12; pectoral fin rays ten.</p></tp:treatment-sec><tp:treatment-sec sec-type="description" id="SECID0EFEBG"><title>Description.</title><p>General body shape as in Figure <xref ref-type="fig" rid="F7">6</xref>. Morphometric characters listed in Table <xref ref-type="table" rid="T1">1</xref>. Head length 21.6% in <abbrev xmlns:xlink="http://www.w3.org/1999/xlink" xlink:title="standard length" id="ABBRID0ETEBG" xlink:type="simple">SL</abbrev>, head depth 64.4% in <abbrev xmlns:xlink="http://www.w3.org/1999/xlink" xlink:title="head length" id="ABBRID0EXEBG" xlink:type="simple">HL</abbrev>; snout length 24.1% in <abbrev xmlns:xlink="http://www.w3.org/1999/xlink" xlink:title="head length" id="ABBRID0E2EBG" xlink:type="simple">HL</abbrev>, bulbous tip absent, snout depth 89.0% in <abbrev xmlns:xlink="http://www.w3.org/1999/xlink" xlink:title="snout length" id="ABBRID0E6EBG" xlink:type="simple">SnL</abbrev>; post-orbital 50.9% in <abbrev xmlns:xlink="http://www.w3.org/1999/xlink" xlink:title="head length" id="ABBRID0EDFBG" xlink:type="simple">HL</abbrev>; distinct, angular coronet, coronet height 46.2% in <abbrev xmlns:xlink="http://www.w3.org/1999/xlink" xlink:title="head length" id="ABBRID0EHFBG" xlink:type="simple">HL</abbrev>, unbranched dermal appendage attached to anterior part of coronet; single gill-opening on midline behind coronet supported by elevated cleithral ring; dorsal fin 14 rays; pectoral-fin rays nine; anal fin rays four; trunk rings 12, trunk length 33.0% in <abbrev xmlns:xlink="http://www.w3.org/1999/xlink" xlink:title="standard length" id="ABBRID0ELFBG" xlink:type="simple">SL</abbrev>, trunk depth just anterior to dorsal fin base 14.4% in <abbrev xmlns:xlink="http://www.w3.org/1999/xlink" xlink:title="standard length" id="ABBRID0EPFBG" xlink:type="simple">SL</abbrev>; dorsal fin base strongly raised posterodorsad; subdorsal rings four, dorsal fin base starting immediately posterior to ninth trunk ring and ending immediately posterior to first tail ring; no external pouch visible; tail rings 28, tail length 45.3% in <abbrev xmlns:xlink="http://www.w3.org/1999/xlink" xlink:title="standard length" id="ABBRID0ETFBG" xlink:type="simple">SL</abbrev>. Body ornamentation: prominent spine dorsal of eye, small spine ventroposterior to eye; lateral head spine ventral of coronet; two moderately large spines on cleithral ring, upper spine at level of last pectoral fin ray, lower spine at ventral extent of ring; snout spine on midline between eyes; nape spine absent; subdorsal spines four, superior trunk ridge ending with three rounded spines protruding laterad, the posterior spine greatly enlarged on 12<sup>th</sup> trunk ring; superior trunk ridge with large bilaterally paired truncate spines projecting laterad on first and second trunk rings, laterodorsal surface flat on second, third, and fourth trunk rings, large bilaterally paired spines on fifth trunk ring, and small pair of spines dorsally on sixth trunk ridge; lateral trunk ridge with small spine on fifth trunk ring and large spine on eighth trunk ring; inferior trunk ridge with spines of moderate size beginning on fifth trunk ring and and ending on 11<sup>th</sup> trunk ring; superior tail ridge spines well developed anteriorly, becoming smaller posteriorly, with enlarged spines on fifth and ninth tail rings; inferior tail ridge spines absent; caudal fin absent.</p><fig id="F7" position="float" orientation="portrait"><label>Figure 6.</label><caption><p><italic><tp:taxon-name><tp:taxon-name-part taxon-name-part-type="genus" reg="Hippocampus">Hippocampus</tp:taxon-name-part><tp:taxon-name-part taxon-name-part-type="species" reg="pontohi">pontohi</tp:taxon-name-part></tp:taxon-name></italic>, AMS I.47833-001, preserved male non-type, 13.9 mm <abbrev xmlns:xlink="http://www.w3.org/1999/xlink" xlink:title="standard length" id="ABBRID0EOGBG" xlink:type="simple">SL</abbrev>, Cape Kri, Raja Ampat, Indonesia (photograph Graham Short).</p></caption><graphic xmlns:xlink="http://www.w3.org/1999/xlink" xlink:href="zookeys-779-027-g006.jpg" position="float" orientation="portrait" xlink:type="simple" id="oo_220697.jpg"/></fig></tp:treatment-sec><tp:treatment-sec sec-type="remarks" id="SECID0EXGBG"><title>Remarks.</title><p>Although <italic><tp:taxon-name><tp:taxon-name-part taxon-name-part-type="genus" reg="Hippocampus">Hippocampus</tp:taxon-name-part><tp:taxon-name-part taxon-name-part-type="species" reg="pontohi">pontohi</tp:taxon-name-part></tp:taxon-name></italic> was distinguished from <italic><tp:taxon-name><tp:taxon-name-part taxon-name-part-type="genus" reg="Hippocampus">H.</tp:taxon-name-part><tp:taxon-name-part taxon-name-part-type="species" reg="severnsi">severnsi</tp:taxon-name-part></tp:taxon-name></italic> primarily by features of coloration (<xref ref-type="bibr" rid="B16">Lourie and Kuiter 2008</xref>), meristic, morphometric, and diagnostic morphological characters in the original description did not support the separation of these seahorses into two species. The invalidity of <italic><tp:taxon-name><tp:taxon-name-part taxon-name-part-type="genus" reg="Hippocampus">H.</tp:taxon-name-part><tp:taxon-name-part taxon-name-part-type="species" reg="severnsi">severnsi</tp:taxon-name-part></tp:taxon-name></italic> was subsequently recognised due to the unreliability of employing coloration as a useful diagnostic character in order to distinguish between species of seahorses (<xref ref-type="bibr" rid="B17">Lourie et al. 2016</xref>). Here we further support the synonymization of <italic><tp:taxon-name><tp:taxon-name-part taxon-name-part-type="genus" reg="Hippocampus">H.</tp:taxon-name-part><tp:taxon-name-part taxon-name-part-type="species" reg="severnsi">severnsi</tp:taxon-name-part></tp:taxon-name></italic> under <italic><tp:taxon-name><tp:taxon-name-part taxon-name-part-type="genus" reg="Hippocampus">H.</tp:taxon-name-part><tp:taxon-name-part taxon-name-part-type="species" reg="pontohi">pontohi</tp:taxon-name-part></tp:taxon-name></italic> based on partial mitochondrial <abbrev xmlns:xlink="http://www.w3.org/1999/xlink" xlink:title="cytochrome c oxidase subunit I" id="ABBRID0E3IBG" xlink:type="simple">COI</abbrev> genetic data collected from additional 21 vouchered specimens of <italic><tp:taxon-name><tp:taxon-name-part taxon-name-part-type="genus" reg="Hippocampus">H.</tp:taxon-name-part><tp:taxon-name-part taxon-name-part-type="species" reg="pontohi">pontohi</tp:taxon-name-part></tp:taxon-name></italic> and those referred to as <italic><tp:taxon-name><tp:taxon-name-part taxon-name-part-type="genus" reg="Hippocampus">H.</tp:taxon-name-part><tp:taxon-name-part taxon-name-part-type="species" reg="severnsi">severnsi</tp:taxon-name-part></tp:taxon-name></italic> (Table <xref ref-type="table" rid="T2">2</xref>). Genetic distance analysis (uncorrected p distances) failed to discriminate <italic><tp:taxon-name><tp:taxon-name-part taxon-name-part-type="genus" reg="Hippocampus">H.</tp:taxon-name-part><tp:taxon-name-part taxon-name-part-type="species" reg="severnsi">severnsi</tp:taxon-name-part></tp:taxon-name></italic> from <italic><tp:taxon-name><tp:taxon-name-part taxon-name-part-type="genus" reg="Hippocampus">H.</tp:taxon-name-part><tp:taxon-name-part taxon-name-part-type="species" reg="pontohi">pontohi</tp:taxon-name-part></tp:taxon-name></italic> (Suppl. material <xref ref-type="supplementary-material" rid="S1">1</xref>), which revealed an average intraspecific divergence of 0.2%. A neighbour joining tree of the <abbrev xmlns:xlink="http://www.w3.org/1999/xlink" xlink:title="cytochrome c oxidase subunit I" id="ABBRID0EUKBG" xlink:type="simple">COI</abbrev> sequence data, including <abbrev xmlns:xlink="http://www.w3.org/1999/xlink" xlink:title="cytochrome c oxidase subunit I" id="ABBRID0EYKBG" xlink:type="simple">COI</abbrev> data from <italic><tp:taxon-name><tp:taxon-name-part taxon-name-part-type="genus" reg="Hippocampus">H.</tp:taxon-name-part><tp:taxon-name-part taxon-name-part-type="species" reg="bargibanti">bargibanti</tp:taxon-name-part></tp:taxon-name></italic>, <italic><tp:taxon-name><tp:taxon-name-part taxon-name-part-type="genus" reg="Hippocampus">H.</tp:taxon-name-part><tp:taxon-name-part taxon-name-part-type="species" reg="denise">denise</tp:taxon-name-part></tp:taxon-name></italic>, and <italic><tp:taxon-name><tp:taxon-name-part taxon-name-part-type="genus" reg="Hippocampus">H.</tp:taxon-name-part><tp:taxon-name-part taxon-name-part-type="species" reg="japapigu">japapigu</tp:taxon-name-part></tp:taxon-name></italic>, is supplied here as Suppl. material <xref ref-type="supplementary-material" rid="S2">2</xref>.</p></tp:treatment-sec><tp:treatment-sec sec-type="Comparative remarks" id="SECID0EBMBG"><title>Comparative remarks.</title><p>The combination of characters provided in the diagnosis that distinguishes <italic><tp:taxon-name><tp:taxon-name-part taxon-name-part-type="genus" reg="Hippocampus">H.</tp:taxon-name-part><tp:taxon-name-part taxon-name-part-type="species" reg="japapigu">japapigu</tp:taxon-name-part></tp:taxon-name></italic> from all congeners are presented in Table <xref ref-type="table" rid="T3">3</xref> and summarized below. The new species is unique in <italic><tp:taxon-name><tp:taxon-name-part taxon-name-part-type="genus" reg="Hippocampus">Hippocampus</tp:taxon-name-part></tp:taxon-name></italic> in possessing a distinct elevated dorsal ridge internally formed by triangular bony mounds in the anterodorsal area of the trunk directly posterior to the head, which we propose as an apomorphy for this species. All currently recognized seahorse species, including the pygmy seahorse congeners, differ in the absence of triangular bony mounds and the presence of typical flat surfaces dorsally on the second to fourth superior trunk rings. <italic><tp:taxon-name><tp:taxon-name-part taxon-name-part-type="genus" reg="Hippocampus">Hippocampus</tp:taxon-name-part><tp:taxon-name-part taxon-name-part-type="species" reg="japapigu">japapigu</tp:taxon-name-part></tp:taxon-name></italic> is most similar to <italic><tp:taxon-name><tp:taxon-name-part taxon-name-part-type="genus" reg="Hippocampus">H.</tp:taxon-name-part><tp:taxon-name-part taxon-name-part-type="species" reg="pontohi">pontohi</tp:taxon-name-part></tp:taxon-name></italic> (Fig. <xref ref-type="fig" rid="F9">8</xref>, Table <xref ref-type="table" rid="T3">3</xref>) in meristics, overall body ornamentation, and the presence of a distinct coronet. They differ primarily on the basis of bilaterally paired wing-like protrusions directly posterior to the head, which are internally formed by a single connected pair of large, truncate spines projecting dorsolaterad on the first superior trunk ridge in <italic><tp:taxon-name><tp:taxon-name-part taxon-name-part-type="genus" reg="Hippocampus">H.</tp:taxon-name-part><tp:taxon-name-part taxon-name-part-type="species" reg="japapigu">japapigu</tp:taxon-name-part></tp:taxon-name></italic>, as opposed to a double pair of large truncate spines projecting strongly laterad on both the first and second superior trunk ridges in <italic><tp:taxon-name><tp:taxon-name-part taxon-name-part-type="genus" reg="Hippocampus">H.</tp:taxon-name-part><tp:taxon-name-part taxon-name-part-type="species" reg="pontohi">pontohi</tp:taxon-name-part></tp:taxon-name></italic>. Additional distinctions include patterns of the anterodorsal trunk rings (elevated dorsal ridge formed by triangular bony mounds dorsad on the second to fourth trunk rings in <italic><tp:taxon-name><tp:taxon-name-part taxon-name-part-type="genus" reg="Hippocampus">H.</tp:taxon-name-part><tp:taxon-name-part taxon-name-part-type="species" reg="japapigu">japapigu</tp:taxon-name-part></tp:taxon-name></italic>, laterodorsal surface flat on the third and fourth trunk rings in <italic><tp:taxon-name><tp:taxon-name-part taxon-name-part-type="genus" reg="Hippocampus">H.</tp:taxon-name-part><tp:taxon-name-part taxon-name-part-type="species" reg="pontohi">pontohi</tp:taxon-name-part></tp:taxon-name></italic>); eighth lateral trunk ridge spine (very large and prominent spine projecting laterad in <italic><tp:taxon-name><tp:taxon-name-part taxon-name-part-type="genus" reg="Hippocampus">H.</tp:taxon-name-part><tp:taxon-name-part taxon-name-part-type="species" reg="japapigu">japapigu</tp:taxon-name-part></tp:taxon-name></italic>, small in <italic><tp:taxon-name><tp:taxon-name-part taxon-name-part-type="genus" reg="Hippocampus">H.</tp:taxon-name-part><tp:taxon-name-part taxon-name-part-type="species" reg="pontohi">pontohi</tp:taxon-name-part></tp:taxon-name></italic>); color pattern (brown with white reticulation, thin red line tracing the superior trunk ridge anterior to dorsal fin base in <italic><tp:taxon-name><tp:taxon-name-part taxon-name-part-type="genus" reg="Hippocampus">H.</tp:taxon-name-part><tp:taxon-name-part taxon-name-part-type="species" reg="japapigu">japapigu</tp:taxon-name-part></tp:taxon-name></italic>, white, brown, or black color with elliptical markings, each outlined with thin red lines, tracing the entire superior trunk ridge and extending ventrally around the fifth superior and eighth lateral trunk ridge spines in <italic><tp:taxon-name><tp:taxon-name-part taxon-name-part-type="genus" reg="Hippocampus">H.</tp:taxon-name-part><tp:taxon-name-part taxon-name-part-type="species" reg="pontohi">pontohi</tp:taxon-name-part></tp:taxon-name></italic>). <italic><tp:taxon-name><tp:taxon-name-part taxon-name-part-type="genus" reg="Hippocampus">Hippocampus</tp:taxon-name-part><tp:taxon-name-part taxon-name-part-type="species" reg="japapigu">japapigu</tp:taxon-name-part></tp:taxon-name></italic> and <italic><tp:taxon-name><tp:taxon-name-part taxon-name-part-type="genus" reg="Hippocampus">H.</tp:taxon-name-part><tp:taxon-name-part taxon-name-part-type="species" reg="pontohi">pontohi</tp:taxon-name-part></tp:taxon-name></italic> can be further be distinguished by the number of tail rings (28 vs. 28–30), dorsal fin rays (14 vs. 12), and pectoral fin rays (9 vs. 10).</p><table-wrap id="T3" position="float" orientation="portrait"><label>Table 3.</label><caption><p>Comparison of morphological characters in <italic><tp:taxon-name><tp:taxon-name-part taxon-name-part-type="genus" reg="Hippocampus">Hippocampus</tp:taxon-name-part><tp:taxon-name-part taxon-name-part-type="species" reg="japapigu">japapigu</tp:taxon-name-part></tp:taxon-name></italic>, <italic><tp:taxon-name><tp:taxon-name-part taxon-name-part-type="genus" reg="Hippocampus">H.</tp:taxon-name-part><tp:taxon-name-part taxon-name-part-type="species" reg="pontohi">pontohi</tp:taxon-name-part></tp:taxon-name></italic>, <italic><tp:taxon-name><tp:taxon-name-part taxon-name-part-type="genus" reg="Hippocampus">H.</tp:taxon-name-part><tp:taxon-name-part taxon-name-part-type="species" reg="colemani">colemani</tp:taxon-name-part></tp:taxon-name></italic>, <italic><tp:taxon-name><tp:taxon-name-part taxon-name-part-type="genus" reg="Hippocampus">H.</tp:taxon-name-part><tp:taxon-name-part taxon-name-part-type="species" reg="satomiae">satomiae</tp:taxon-name-part></tp:taxon-name></italic>, and <italic><tp:taxon-name><tp:taxon-name-part taxon-name-part-type="genus" reg="Hippocampus">H.</tp:taxon-name-part><tp:taxon-name-part taxon-name-part-type="species" reg="waleananus">waleananus</tp:taxon-name-part></tp:taxon-name></italic>.</p></caption><table id="TID0E3JAG" rules="all"><tbody><tr><th rowspan="1" colspan="1"/><th rowspan="1" colspan="1">
                    <italic><tp:taxon-name>
                        <tp:taxon-name-part taxon-name-part-type="genus" reg="Hippocampus">H.</tp:taxon-name-part>
                        <tp:taxon-name-part taxon-name-part-type="species" reg="japapigu">japapigu</tp:taxon-name-part>
                      </tp:taxon-name></italic>
                  </th><th rowspan="1" colspan="1">
                    <italic><tp:taxon-name>
                        <tp:taxon-name-part taxon-name-part-type="genus" reg="Hippocampus">H.</tp:taxon-name-part>
                        <tp:taxon-name-part taxon-name-part-type="species" reg="pontohi">pontohi</tp:taxon-name-part>
                      </tp:taxon-name></italic>
                  </th><th rowspan="1" colspan="1">
                    <italic><tp:taxon-name>
                        <tp:taxon-name-part taxon-name-part-type="genus" reg="Hippocampus">H.</tp:taxon-name-part>
                        <tp:taxon-name-part taxon-name-part-type="species" reg="colemani">colemani</tp:taxon-name-part>
                      </tp:taxon-name></italic>
                  </th><th rowspan="1" colspan="1">
                    <italic><tp:taxon-name>
                        <tp:taxon-name-part taxon-name-part-type="genus" reg="Hippocampus">H.</tp:taxon-name-part>
                        <tp:taxon-name-part taxon-name-part-type="species" reg="satomiae">satomiae</tp:taxon-name-part>
                      </tp:taxon-name></italic>
                  </th><th rowspan="1" colspan="1">
                    <italic><tp:taxon-name>
                        <tp:taxon-name-part taxon-name-part-type="genus" reg="Hippocampus">H.</tp:taxon-name-part>
                        <tp:taxon-name-part taxon-name-part-type="species" reg="waleananus">waleananus</tp:taxon-name-part>
                      </tp:taxon-name></italic>
                  </th></tr><tr><td rowspan="1" colspan="1">Voucher number/data source</td><td rowspan="1" colspan="1">WA 41200</td><td rowspan="1" colspan="1">
                    <xref ref-type="bibr" rid="B16">Lourie and Kuiter 2008</xref>
                  </td><td rowspan="1" colspan="1">
                    <xref ref-type="bibr" rid="B12">Kuiter 2003</xref>
                  </td><td rowspan="1" colspan="1">
                    <xref ref-type="bibr" rid="B16">Lourie and Kuiter 2008</xref>
                  </td><td rowspan="1" colspan="1">
                    <xref ref-type="bibr" rid="B8">Gomon and Kuiter 2009</xref>
                  </td></tr><tr><td rowspan="1" colspan="1">Single gill opening</td><td rowspan="1" colspan="1">present</td><td rowspan="1" colspan="1">present</td><td rowspan="1" colspan="1">present</td><td rowspan="1" colspan="1">present</td><td rowspan="1" colspan="1">present</td></tr><tr><td rowspan="1" colspan="1">Strongly raised cleithral girdle</td><td rowspan="1" colspan="1">present</td><td rowspan="1" colspan="1">present</td><td rowspan="1" colspan="1">present</td><td rowspan="1" colspan="1">present</td><td rowspan="1" colspan="1">present</td></tr><tr><td rowspan="1" colspan="1">Coronet</td><td rowspan="1" colspan="1">distinct and angular</td><td rowspan="1" colspan="1">distinct and angular</td><td rowspan="1" colspan="1">low and rounded</td><td rowspan="1" colspan="1">distinct and angular</td><td rowspan="1" colspan="1">low double mound</td></tr><tr><td rowspan="1" colspan="1">Cleithral spines</td><td rowspan="1" colspan="1">pectoral fin base, ventral</td><td rowspan="1" colspan="1">pectoral fin base, ventral</td><td rowspan="1" colspan="1">pectoral fin base, ventral</td><td rowspan="1" colspan="1">pectoral fin base, ventral</td><td rowspan="1" colspan="1">pectoral fin base</td></tr><tr><td rowspan="1" colspan="1">Subdorsal rings (3+1)</td><td rowspan="1" colspan="1">present</td><td rowspan="1" colspan="1">present</td><td rowspan="1" colspan="1">present</td><td rowspan="1" colspan="1">present</td><td rowspan="1" colspan="1">present</td></tr><tr><td rowspan="1" colspan="1">Lateral head spine</td><td rowspan="1" colspan="1">present</td><td rowspan="1" colspan="1">present</td><td rowspan="1" colspan="1">present</td><td rowspan="1" colspan="1">present</td><td rowspan="1" colspan="1">present</td></tr><tr><td rowspan="1" colspan="1">Snout spine</td><td rowspan="1" colspan="1">present</td><td rowspan="1" colspan="1">present</td><td rowspan="1" colspan="1">present</td><td rowspan="1" colspan="1">present</td><td rowspan="1" colspan="1">present</td></tr><tr><td rowspan="1" colspan="1">Eye spine dorsal</td><td rowspan="1" colspan="1">present</td><td rowspan="1" colspan="1">present</td><td rowspan="1" colspan="1">present</td><td rowspan="1" colspan="1">present(double)</td><td rowspan="1" colspan="1">present</td></tr><tr><td rowspan="1" colspan="1">Eye spine ventral</td><td rowspan="1" colspan="1">present</td><td rowspan="1" colspan="1">present</td><td rowspan="1" colspan="1">present</td><td rowspan="1" colspan="1">absent</td><td rowspan="1" colspan="1">present</td></tr><tr><td rowspan="1" colspan="1">first superior trunk ridge spines</td><td rowspan="1" colspan="1">present</td><td rowspan="1" colspan="1">present</td><td rowspan="1" colspan="1">present</td><td rowspan="1" colspan="1">present</td><td rowspan="1" colspan="1">present</td></tr><tr><td rowspan="1" colspan="1">second superior trunk ridge spines</td><td rowspan="1" colspan="1">absent</td><td rowspan="1" colspan="1">present</td><td rowspan="1" colspan="1">present</td><td rowspan="1" colspan="1">present</td><td rowspan="1" colspan="1">†present</td></tr><tr><td rowspan="1" colspan="1">Elevated ridge dorsal of trunk</td><td rowspan="1" colspan="1">present</td><td rowspan="1" colspan="1">absent</td><td rowspan="1" colspan="1">absent</td><td rowspan="1" colspan="1">absent</td><td rowspan="1" colspan="1">absent</td></tr><tr><td rowspan="1" colspan="1">fifth superior trunk ridge spines</td><td rowspan="1" colspan="1">present</td><td rowspan="1" colspan="1">present</td><td rowspan="1" colspan="1">present</td><td rowspan="1" colspan="1">present</td><td rowspan="1" colspan="1">present</td></tr><tr><td rowspan="1" colspan="1">fifth lateral trunk ridge spines</td><td rowspan="1" colspan="1">present</td><td rowspan="1" colspan="1">present</td><td rowspan="1" colspan="1">present</td><td rowspan="1" colspan="1">present</td><td rowspan="1" colspan="1">present</td></tr><tr><td rowspan="1" colspan="1">eighth lateral trunk ridge spines (large)</td><td rowspan="1" colspan="1">present</td><td rowspan="1" colspan="1">present</td><td rowspan="1" colspan="1">present</td><td rowspan="1" colspan="1">present</td><td rowspan="1" colspan="1">present</td></tr><tr><td rowspan="1" colspan="1">eighth inferior trunk ridge spines</td><td rowspan="1" colspan="1">present</td><td rowspan="1" colspan="1">present</td><td rowspan="1" colspan="1">present</td><td rowspan="1" colspan="1">present</td><td rowspan="1" colspan="1">present</td></tr><tr><td rowspan="1" colspan="1">12<sup>th</sup> superior trunk ridge subdorsal spine (large)</td><td rowspan="1" colspan="1">present</td><td rowspan="1" colspan="1">present</td><td rowspan="1" colspan="1">present</td><td rowspan="1" colspan="1">present</td><td rowspan="1" colspan="1">present</td></tr><tr><td rowspan="1" colspan="1">Superior tail ridge spines</td><td rowspan="1" colspan="1">5,9,12,16</td><td rowspan="1" colspan="1">5,9,12</td><td rowspan="1" colspan="1">absent</td><td rowspan="1" colspan="1">5,9,12</td><td rowspan="1" colspan="1">4,8,12</td></tr><tr><td rowspan="1" colspan="1">Inferior tail ridge spines</td><td rowspan="1" colspan="1">absent</td><td rowspan="1" colspan="1">absent</td><td rowspan="1" colspan="1">absent</td><td rowspan="1" colspan="1">absent</td><td rowspan="1" colspan="1">posterior 28 rings</td></tr></tbody></table></table-wrap><fig id="F8" position="float" orientation="portrait"><label>Figure 7.</label><caption><p>Comparison of live specimens of <bold>A</bold><italic><tp:taxon-name><tp:taxon-name-part taxon-name-part-type="genus" reg="Hippocampus">Hippocampus</tp:taxon-name-part><tp:taxon-name-part taxon-name-part-type="species" reg="japapigu">japapigu</tp:taxon-name-part></tp:taxon-name></italic> photographed off Hachijo-jima Island, Japan (Richard Smith), and its most similar congener <bold>B</bold><italic><tp:taxon-name><tp:taxon-name-part taxon-name-part-type="genus" reg="Hippocampus">Hippocampus</tp:taxon-name-part><tp:taxon-name-part taxon-name-part-type="species" reg="pontohi">pontohi</tp:taxon-name-part></tp:taxon-name></italic> photographed off Tomia Island, southeast Sulawesi, Indonesia (Richard Smith). Note the differences in the anterodorsal area of the trunk in <italic><tp:taxon-name><tp:taxon-name-part taxon-name-part-type="genus" reg="Hippocampus">H.</tp:taxon-name-part><tp:taxon-name-part taxon-name-part-type="species" reg="japapigu">japapigu</tp:taxon-name-part></tp:taxon-name></italic> vs. <italic><tp:taxon-name><tp:taxon-name-part taxon-name-part-type="genus" reg="Hippocampus">H.</tp:taxon-name-part><tp:taxon-name-part taxon-name-part-type="species" reg="pontohi">pontohi</tp:taxon-name-part></tp:taxon-name></italic>: single vs. double pair of bilaterally paired wing-like protrusions behind the head, raised dorsal ridge vs. laterodorsal flat surface, and large and prominent vs. small eighth lateral trunk ridge spine. Abbreviations: SP-WP, single pair of bilaterally paired wing-like protrusions; DP-WP, double pair of bilaterally paired wing-like protrusions; DR, raised dorsal ridge; FS, flat dorsal surface; P-8LTR, prominent eighth lateral trunk ridge spine; S-8LTR, small eighth lateral trunk ridge spine.</p></caption><graphic xmlns:xlink="http://www.w3.org/1999/xlink" xlink:href="zookeys-779-027-g007.jpg" position="float" orientation="portrait" xlink:type="simple" id="oo_220698.jpg"/></fig><fig id="F9" position="float" orientation="portrait"><label>Figure 8.</label><caption><p>Comparison of the lateral view of reconstructed <abbrev xmlns:xlink="http://www.w3.org/1999/xlink" xlink:title="micro-computed tomography" id="ABBRID0EVEAI" xlink:type="simple">μCT</abbrev> scans of skeletons of A <italic><tp:taxon-name><tp:taxon-name-part taxon-name-part-type="genus" reg="Hippocampus">Hippocampus</tp:taxon-name-part><tp:taxon-name-part taxon-name-part-type="species" reg="japapigu">japapigu</tp:taxon-name-part></tp:taxon-name></italic>, UW 157506, preserved male holotype, 16.33 mm <abbrev xmlns:xlink="http://www.w3.org/1999/xlink" xlink:title="standard length" id="ABBRID0EEFAI" xlink:type="simple">SL</abbrev>, Hachijo-jima Island, Japan, and its most similar congener B <italic><tp:taxon-name><tp:taxon-name-part taxon-name-part-type="genus" reg="Hippocampus">Hippocampus</tp:taxon-name-part><tp:taxon-name-part taxon-name-part-type="species" reg="pontohi">pontohi</tp:taxon-name-part></tp:taxon-name></italic>, AMS I.47833-001, preserved male non-type 13.9 mm <abbrev xmlns:xlink="http://www.w3.org/1999/xlink" xlink:title="standard length" id="ABBRID0ETFAI" xlink:type="simple">SL</abbrev>, Cape Kri, Raja Ampat, Indonesia (photographs Graham Short).</p></caption><graphic xmlns:xlink="http://www.w3.org/1999/xlink" xlink:href="zookeys-779-027-g008.jpg" position="float" orientation="portrait" xlink:type="simple" id="oo_220699.jpg"/></fig><p>Several other pygmy seahorse species are morphologically similar to <italic><tp:taxon-name><tp:taxon-name-part taxon-name-part-type="genus" reg="Hippocampus">Hippocampus</tp:taxon-name-part><tp:taxon-name-part taxon-name-part-type="species" reg="japapigu">japapigu</tp:taxon-name-part></tp:taxon-name></italic>, including <italic><tp:taxon-name><tp:taxon-name-part taxon-name-part-type="genus" reg="Hippocampus">H.</tp:taxon-name-part><tp:taxon-name-part taxon-name-part-type="species" reg="colemani">colemani</tp:taxon-name-part></tp:taxon-name></italic>, <italic><tp:taxon-name><tp:taxon-name-part taxon-name-part-type="genus" reg="Hippocampus">H.</tp:taxon-name-part><tp:taxon-name-part taxon-name-part-type="species" reg="satomiae">satomiae</tp:taxon-name-part></tp:taxon-name></italic>, and <italic><tp:taxon-name><tp:taxon-name-part taxon-name-part-type="genus" reg="Hippocampus">H.</tp:taxon-name-part><tp:taxon-name-part taxon-name-part-type="species" reg="waleananus">waleananus</tp:taxon-name-part></tp:taxon-name></italic>. The following characters support the distinctions among these species: number of tail rings (28 in <italic><tp:taxon-name><tp:taxon-name-part taxon-name-part-type="genus" reg="Hippocampus">H.</tp:taxon-name-part><tp:taxon-name-part taxon-name-part-type="species" reg="japapigu">japapigu</tp:taxon-name-part></tp:taxon-name></italic> vs. 26 in <italic><tp:taxon-name><tp:taxon-name-part taxon-name-part-type="genus" reg="Hippocampus">H.</tp:taxon-name-part><tp:taxon-name-part taxon-name-part-type="species" reg="colemani">colemani</tp:taxon-name-part></tp:taxon-name></italic>, 27–28 in <italic><tp:taxon-name><tp:taxon-name-part taxon-name-part-type="genus" reg="Hippocampus">H.</tp:taxon-name-part><tp:taxon-name-part taxon-name-part-type="species" reg="satomiae">satomiae</tp:taxon-name-part></tp:taxon-name></italic>, 32 in <italic><tp:taxon-name><tp:taxon-name-part taxon-name-part-type="genus" reg="Hippocampus">H.</tp:taxon-name-part><tp:taxon-name-part taxon-name-part-type="species" reg="waleananus">waleananus</tp:taxon-name-part></tp:taxon-name></italic>); dorsal fin rays (14 in <italic><tp:taxon-name><tp:taxon-name-part taxon-name-part-type="genus" reg="Hippocampus">H.</tp:taxon-name-part><tp:taxon-name-part taxon-name-part-type="species" reg="japapigu">japapigu</tp:taxon-name-part></tp:taxon-name></italic> vs. 13 in <italic><tp:taxon-name><tp:taxon-name-part taxon-name-part-type="genus" reg="Hippocampus">H.</tp:taxon-name-part><tp:taxon-name-part taxon-name-part-type="species" reg="satomiae">satomiae</tp:taxon-name-part></tp:taxon-name></italic>, 12 in <italic><tp:taxon-name><tp:taxon-name-part taxon-name-part-type="genus" reg="Hippocampus">H.</tp:taxon-name-part><tp:taxon-name-part taxon-name-part-type="species" reg="waleananus">waleananus</tp:taxon-name-part></tp:taxon-name></italic>); coronet (distinct in <italic><tp:taxon-name><tp:taxon-name-part taxon-name-part-type="genus" reg="Hippocampus">H.</tp:taxon-name-part><tp:taxon-name-part taxon-name-part-type="species" reg="japapigu">japapigu</tp:taxon-name-part></tp:taxon-name></italic> vs. low and rounded in <italic><tp:taxon-name><tp:taxon-name-part taxon-name-part-type="genus" reg="Hippocampus">H.</tp:taxon-name-part><tp:taxon-name-part taxon-name-part-type="species" reg="colemani">colemani</tp:taxon-name-part></tp:taxon-name></italic>, low double mound in <italic><tp:taxon-name><tp:taxon-name-part taxon-name-part-type="genus" reg="Hippocampus">H.</tp:taxon-name-part><tp:taxon-name-part taxon-name-part-type="species" reg="waleananus">waleananus</tp:taxon-name-part></tp:taxon-name>)</italic>; cleithral ring spines (at pectoral fin base and ventral of head in <italic><tp:taxon-name><tp:taxon-name-part taxon-name-part-type="genus" reg="Hippocampus">H.</tp:taxon-name-part><tp:taxon-name-part taxon-name-part-type="species" reg="japapigu">japapigu</tp:taxon-name-part></tp:taxon-name></italic> vs. pectoral fin base in <italic><tp:taxon-name><tp:taxon-name-part taxon-name-part-type="genus" reg="Hippocampus">H.</tp:taxon-name-part><tp:taxon-name-part taxon-name-part-type="species" reg="waleananus">waleananus</tp:taxon-name-part></tp:taxon-name>)</italic>; eye spine dorsally (double spine in <italic><tp:taxon-name><tp:taxon-name-part taxon-name-part-type="genus" reg="Hippocampus">H.</tp:taxon-name-part><tp:taxon-name-part taxon-name-part-type="species" reg="satomiae">satomiae</tp:taxon-name-part></tp:taxon-name></italic>), eye spine ventrally (absent in <italic><tp:taxon-name><tp:taxon-name-part taxon-name-part-type="genus" reg="Hippocampus">H.</tp:taxon-name-part><tp:taxon-name-part taxon-name-part-type="species" reg="satomiae">satomiae</tp:taxon-name-part></tp:taxon-name></italic>); superior tail ridge spines (fifth, ninth, 12<sup>th</sup> vs. absent in <italic><tp:taxon-name><tp:taxon-name-part taxon-name-part-type="genus" reg="Hippocampus">H.</tp:taxon-name-part><tp:taxon-name-part taxon-name-part-type="species" reg="colemani">colemani</tp:taxon-name-part></tp:taxon-name></italic>, fourth, eighth, 12<sup>th</sup> in <italic><tp:taxon-name><tp:taxon-name-part taxon-name-part-type="genus" reg="Hippocampus">H.</tp:taxon-name-part><tp:taxon-name-part taxon-name-part-type="species" reg="waleananus">waleananus</tp:taxon-name-part></tp:taxon-name></italic>); inferior tail ridge spines (absent vs. present on last 28 tail rings in <italic><tp:taxon-name><tp:taxon-name-part taxon-name-part-type="genus" reg="Hippocampus">H.</tp:taxon-name-part><tp:taxon-name-part taxon-name-part-type="species" reg="waleananus">waleananus</tp:taxon-name-part></tp:taxon-name></italic>).</p><p><italic><tp:taxon-name><tp:taxon-name-part taxon-name-part-type="genus" reg="Hippocampus">Hippocampus</tp:taxon-name-part><tp:taxon-name-part taxon-name-part-type="species" reg="japapigu">japapigu</tp:taxon-name-part></tp:taxon-name></italic> shares with <italic><tp:taxon-name><tp:taxon-name-part taxon-name-part-type="genus" reg="Hippocampus">H.</tp:taxon-name-part><tp:taxon-name-part taxon-name-part-type="species" reg="pontohi">pontohi</tp:taxon-name-part></tp:taxon-name></italic>, <italic><tp:taxon-name><tp:taxon-name-part taxon-name-part-type="genus" reg="Hippocampus">H.</tp:taxon-name-part><tp:taxon-name-part taxon-name-part-type="species" reg="colemani">colemani</tp:taxon-name-part></tp:taxon-name>, <tp:taxon-name><tp:taxon-name-part taxon-name-part-type="genus" reg="Hippocampus">H.</tp:taxon-name-part><tp:taxon-name-part taxon-name-part-type="species" reg="satomiae">satomiae</tp:taxon-name-part></tp:taxon-name></italic>, and <italic><tp:taxon-name><tp:taxon-name-part taxon-name-part-type="genus" reg="Hippocampus">H.</tp:taxon-name-part><tp:taxon-name-part taxon-name-part-type="species" reg="waleananus">waleananus</tp:taxon-name-part></tp:taxon-name></italic> 12 trunk rings, strongly raised continuous cleithral ring, and presence of diagnostic body ornamentation (snout spine, eye spines, two cliethral spines, lateral head spine, large spine on fifth superior trunk ridge, large spine on eighth lateral trunk ridge, small spine on fifth lateral trunk ridge, Table <xref ref-type="table" rid="T2">2</xref>), including wing-like-protrusions immediately posterior to the head. Based on careful visual examinations of <italic>in situ</italic> underwater photographs, x-rays, and type material (<xref ref-type="bibr" rid="B12">Kuiter 2003</xref>; <xref ref-type="bibr" rid="B16">Lourie and Kuiter 2008</xref>; <xref ref-type="bibr" rid="B8">Gomon and Kuiter 2009</xref>; <xref ref-type="bibr" rid="B25">Smith 2017</xref>), it appears <italic><tp:taxon-name><tp:taxon-name-part taxon-name-part-type="genus" reg="Hippocampus">H.</tp:taxon-name-part><tp:taxon-name-part taxon-name-part-type="species" reg="japapigu">japapigu</tp:taxon-name-part></tp:taxon-name></italic> shares with <italic><tp:taxon-name><tp:taxon-name-part taxon-name-part-type="genus" reg="Hippocampus">H.</tp:taxon-name-part><tp:taxon-name-part taxon-name-part-type="species" reg="waleananus">waleananus</tp:taxon-name-part></tp:taxon-name></italic> a single pair of bilaterally paired wing-like protrusions (vs. double pair in <italic><tp:taxon-name><tp:taxon-name-part taxon-name-part-type="genus" reg="Hippocampus">H.</tp:taxon-name-part><tp:taxon-name-part taxon-name-part-type="species" reg="colemani">colemani</tp:taxon-name-part></tp:taxon-name></italic> and <italic><tp:taxon-name><tp:taxon-name-part taxon-name-part-type="genus" reg="Hippocampus">H.</tp:taxon-name-part><tp:taxon-name-part taxon-name-part-type="species" reg="satomiae">satomiae</tp:taxon-name-part></tp:taxon-name>)</italic>. In the original description of <italic><tp:taxon-name><tp:taxon-name-part taxon-name-part-type="genus" reg="Hippocampus">H.</tp:taxon-name-part><tp:taxon-name-part taxon-name-part-type="species" reg="colemani">colemani</tp:taxon-name-part></tp:taxon-name></italic> (Kuiter, 2003), the number of trunk rings was diagnosed as 11, however in our comparative analysis of trunk ring counts, we detected the presence of 12 trunk rings in the x-ray of the holotype of <italic><tp:taxon-name><tp:taxon-name-part taxon-name-part-type="genus" reg="Hippocampus">H.</tp:taxon-name-part><tp:taxon-name-part taxon-name-part-type="species" reg="colemani">colemani</tp:taxon-name-part></tp:taxon-name></italic> (Gomon &amp; Kuiter, 2009, AMS I.41181-001, fig. 3B). Furthermore, we noted 4 subdorsal rings (three trunk and one tail rings) via <abbrev xmlns:xlink="http://www.w3.org/1999/xlink" xlink:title="micro-computed tomography" id="ABBRID0E3RAI" xlink:type="simple">μCT</abbrev> in <italic><tp:taxon-name><tp:taxon-name-part taxon-name-part-type="genus" reg="Hippocampus">H.</tp:taxon-name-part><tp:taxon-name-part taxon-name-part-type="species" reg="japapigu">japapigu</tp:taxon-name-part></tp:taxon-name></italic> and the non-type <italic><tp:taxon-name><tp:taxon-name-part taxon-name-part-type="genus" reg="Hippocampus">H.</tp:taxon-name-part><tp:taxon-name-part taxon-name-part-type="species" reg="pontohi">pontohi</tp:taxon-name-part></tp:taxon-name></italic>, and similarly four subdorsal rings in our examination of the radiographs of <italic><tp:taxon-name><tp:taxon-name-part taxon-name-part-type="genus" reg="Hippocampus">H.</tp:taxon-name-part><tp:taxon-name-part taxon-name-part-type="species" reg="colemani">colemani</tp:taxon-name-part></tp:taxon-name></italic>, <italic><tp:taxon-name><tp:taxon-name-part taxon-name-part-type="genus" reg="Hippocampus">H.</tp:taxon-name-part><tp:taxon-name-part taxon-name-part-type="species" reg="pontohi">pontohi</tp:taxon-name-part></tp:taxon-name></italic>, and <italic><tp:taxon-name><tp:taxon-name-part taxon-name-part-type="genus" reg="Hippocampus">H.</tp:taxon-name-part><tp:taxon-name-part taxon-name-part-type="species" reg="satomiae">satomiae</tp:taxon-name-part></tp:taxon-name></italic> (<xref ref-type="bibr" rid="B12">Kuiter 2003</xref>, fig. 3B; <xref ref-type="bibr" rid="B16">Lourie and Kuiter 2008</xref>, figs 2A,C; <xref ref-type="bibr" rid="B8">Gomon and Kuiter 2009</xref>, fig. 3B). In contrast, three subdorsal trunk rings were noted in the original diagnoses of these pygmy seahorses. <italic><tp:taxon-name><tp:taxon-name-part taxon-name-part-type="genus" reg="Hippocampus">Hippocampus</tp:taxon-name-part><tp:taxon-name-part taxon-name-part-type="species" reg="japapigu">japapigu</tp:taxon-name-part></tp:taxon-name></italic> and <italic><tp:taxon-name><tp:taxon-name-part taxon-name-part-type="genus" reg="Hippocampus">H.</tp:taxon-name-part><tp:taxon-name-part taxon-name-part-type="species" reg="pontohi">pontohi</tp:taxon-name-part></tp:taxon-name></italic> retain the ring and ridge structure of larger seahorses, and with <abbrev xmlns:xlink="http://www.w3.org/1999/xlink" xlink:title="micro-computed tomography" id="ABBRID0EZUAI" xlink:type="simple">μCT</abbrev> scans, we can detect well-developed ossification of the skeleton, including the strong ossification of the inferior and ventral trunk area (Figs <xref ref-type="fig" rid="F9">8</xref>–<xref ref-type="fig" rid="F11">10</xref>). Similarly, Gomon &amp; Kuiter (2009, fig. 3B) detected a well-formed skeleton in <italic><tp:taxon-name><tp:taxon-name-part taxon-name-part-type="genus" reg="Hippocampus">H.</tp:taxon-name-part><tp:taxon-name-part taxon-name-part-type="species" reg="colemani">colemani</tp:taxon-name-part></tp:taxon-name></italic> via x-ray. In contrast, <italic><tp:taxon-name><tp:taxon-name-part taxon-name-part-type="genus" reg="Hippocampus">H.</tp:taxon-name-part><tp:taxon-name-part taxon-name-part-type="species" reg="bargibanti">bargibanti</tp:taxon-name-part></tp:taxon-name></italic> and <italic><tp:taxon-name><tp:taxon-name-part taxon-name-part-type="genus" reg="Hippocampus">H.</tp:taxon-name-part><tp:taxon-name-part taxon-name-part-type="species" reg="denise">denise</tp:taxon-name-part></tp:taxon-name></italic> reveal incomplete ossification of the inferior and ventral trunk ridges anteriorly, the ridges reduced to star-shaped dermal ossifications (<xref ref-type="bibr" rid="B7">Gomon 1997</xref>; <xref ref-type="bibr" rid="B15">Lourie and Randall 2003</xref>; <xref ref-type="bibr" rid="B8">Gomon and Kuiter 2009</xref>).</p><fig id="F10" position="float" orientation="portrait"><label>Figure 9.</label><caption><p>Computed tomography scanned anterior trunk area of <italic><tp:taxon-name><tp:taxon-name-part taxon-name-part-type="genus" reg="Hippocampus">Hippocampus</tp:taxon-name-part><tp:taxon-name-part taxon-name-part-type="species" reg="japapigu">japapigu</tp:taxon-name-part></tp:taxon-name></italic>, UW 157506, male holotype, 16.33 mm <abbrev xmlns:xlink="http://www.w3.org/1999/xlink" xlink:title="standard length" id="ABBRID0EFXAI" xlink:type="simple">SL</abbrev>, Hachijo-jima Island, Japan (photograph Graham Short). <bold>A</bold> Anterolateral view <bold>B</bold> Lateral view. Note the pair of spines projecting dorsolaterad on STrR1 and triangular bony mounds arched dorsad on STrR2, STrR3, and STrR4. Abbreviations: CL, cliethral ring; STrR1, first superior trunk ridge; STrR2, second superior trunk ridge; STrR3, third superior trunk ridge; STrR4, fourth superior trunk ridge; STrR5, fifth superior trunk ridge; STrR6, sixth superior trunk ridge.</p></caption><graphic xmlns:xlink="http://www.w3.org/1999/xlink" xlink:href="zookeys-779-027-g009.jpg" position="float" orientation="portrait" xlink:type="simple" id="oo_220700.jpg"/></fig><fig id="F11" position="float" orientation="portrait"><label>Figure 10.</label><caption><p>Computed tomography scanned anterior trunk area of <italic><tp:taxon-name><tp:taxon-name-part taxon-name-part-type="genus" reg="Hippocampus">Hippocampus</tp:taxon-name-part><tp:taxon-name-part taxon-name-part-type="species" reg="pontohi">pontohi</tp:taxon-name-part></tp:taxon-name></italic>, AMS I.47833-001, preserved male non-type, 16.33 mm <abbrev xmlns:xlink="http://www.w3.org/1999/xlink" xlink:title="standard length" id="ABBRID0EFYAI" xlink:type="simple">SL</abbrev>, Cape Kri, Raja Ampat, Indonesia (photograph Graham Short). <bold>A</bold> Anterolateral view <bold>B</bold> Dorsal view. Note the double pair of spines projecting dorsolaterad on STrR1 and STrR1, respectively, and laterodorsal surface flat on STrR3, and STrR4. Abbreviations: CO, coronet; CL, cliethral ring; STrR1, first superior trunk ridge; STrR2, second superior trunk ridge; STrR3, third superior trunk ridge; STrR4, fourth superior trunk ridge; STrR5, fifth superior trunk ridge; STrR6, sixth superior trunk ridge.</p></caption><graphic xmlns:xlink="http://www.w3.org/1999/xlink" xlink:href="zookeys-779-027-g010.jpg" position="float" orientation="portrait" xlink:type="simple" id="oo_220701.jpg"/></fig></tp:treatment-sec><tp:treatment-sec sec-type="Genetic comparisons" id="SECID0ESYAI"><title>Genetic comparisons.</title><p>Suppl. material <xref ref-type="supplementary-material" rid="S1">1</xref> shows genetic distance analysis at the <abbrev xmlns:xlink="http://www.w3.org/1999/xlink" xlink:title="cytochrome c oxidase subunit I" id="ABBRID0E3YAI" xlink:type="simple">COI</abbrev> gene (uncorrected p distances) between <italic><tp:taxon-name><tp:taxon-name-part taxon-name-part-type="genus" reg="Hippocampus">H.</tp:taxon-name-part><tp:taxon-name-part taxon-name-part-type="species" reg="japapigu">japapigu</tp:taxon-name-part></tp:taxon-name></italic> and previously sequenced non-type specimens of the pygmy seahorses <italic><tp:taxon-name><tp:taxon-name-part taxon-name-part-type="genus" reg="Hippocampus">H.</tp:taxon-name-part><tp:taxon-name-part taxon-name-part-type="species" reg="pontohi">pontohi</tp:taxon-name-part></tp:taxon-name></italic>, <italic><tp:taxon-name><tp:taxon-name-part taxon-name-part-type="genus" reg="Hippocampus">H.</tp:taxon-name-part><tp:taxon-name-part taxon-name-part-type="species" reg="bargibanti">bargibanti</tp:taxon-name-part></tp:taxon-name></italic>, and <italic><tp:taxon-name><tp:taxon-name-part taxon-name-part-type="genus" reg="Hippocampus">H.</tp:taxon-name-part><tp:taxon-name-part taxon-name-part-type="species" reg="denise">denise</tp:taxon-name-part></tp:taxon-name></italic> (<xref ref-type="bibr" rid="B9">Hamilton et al. 2017</xref>), and additional vouchered specimens of <italic><tp:taxon-name><tp:taxon-name-part taxon-name-part-type="genus" reg="Hippocampus">H.</tp:taxon-name-part><tp:taxon-name-part taxon-name-part-type="species" reg="pontohi">pontohi</tp:taxon-name-part></tp:taxon-name></italic>. <italic><tp:taxon-name><tp:taxon-name-part taxon-name-part-type="genus" reg="Hippocampus">Hippocampus</tp:taxon-name-part><tp:taxon-name-part taxon-name-part-type="species" reg="japapigu">japapigu</tp:taxon-name-part></tp:taxon-name></italic> differs from <italic><tp:taxon-name><tp:taxon-name-part taxon-name-part-type="genus" reg="Hippocampus">H.</tp:taxon-name-part><tp:taxon-name-part taxon-name-part-type="species" reg="pontohi">pontohi</tp:taxon-name-part></tp:taxon-name></italic> by 10.1%, from <italic><tp:taxon-name><tp:taxon-name-part taxon-name-part-type="genus" reg="Hippocampus">H.</tp:taxon-name-part><tp:taxon-name-part taxon-name-part-type="species" reg="bargibanti">bargibanti</tp:taxon-name-part></tp:taxon-name></italic> by 13.0%, and <italic><tp:taxon-name><tp:taxon-name-part taxon-name-part-type="genus" reg="Hippocampus">H.</tp:taxon-name-part><tp:taxon-name-part taxon-name-part-type="species" reg="denise">denise</tp:taxon-name-part></tp:taxon-name></italic> by 10.1%. Reported mtDNA clock rates of approximately 1.2% per million years in marine teleosts (<xref ref-type="bibr" rid="B21">Reece et al. 2010</xref>) indicate divergence between <italic><tp:taxon-name><tp:taxon-name-part taxon-name-part-type="genus" reg="Hippocampus">H.</tp:taxon-name-part><tp:taxon-name-part taxon-name-part-type="species" reg="japapigu">japapigu</tp:taxon-name-part></tp:taxon-name></italic> and <italic><tp:taxon-name><tp:taxon-name-part taxon-name-part-type="genus" reg="Hippocampus">H.</tp:taxon-name-part><tp:taxon-name-part taxon-name-part-type="species" reg="pontohi">pontohi</tp:taxon-name-part></tp:taxon-name></italic> approximately 8.4 million years ago.</p></tp:treatment-sec><tp:treatment-sec sec-type="distribution" id="SECID0EB4AI"><title>Distribution and habitat.</title><p><italic><tp:taxon-name><tp:taxon-name-part taxon-name-part-type="genus" reg="Hippocampus">Hippocampus</tp:taxon-name-part><tp:taxon-name-part taxon-name-part-type="species" reg="japapigu">japapigu</tp:taxon-name-part></tp:taxon-name></italic> sp. n. is only known to occur in Japan, from scattered localities including Kashiwa-jima Island, Sukumo Bay; Kushimoto, Kii Peninsula; Osezaki, Izu Peninsula; the Izu Islands of Miyake and Hachijo; Sagami Bay; and Chichi-jima, Ogasawara Islands. The specimens described herein were found off the northwest coast of Hachijo-jima Island at a depth of 10–13 m, and have been anecdotally reported elsewhere at 5–22 m by local divers. Owing to its diminutive size and extraordinary crypsis, this species may have a wider distribution within Japan. The new taxon is not associated with a particular host, and has been observed in association with mixed soft coral, the coralline algae <italic><tp:taxon-name><tp:taxon-name-part taxon-name-part-type="genus" reg="Halimeda">Halimeda</tp:taxon-name-part></tp:taxon-name></italic> sp., and hydroids on rocky reef walls and large boulders in both exposed and semi-sheltered locations. During 15 dives initially spent searching ad hoc for this species by the second author in July 2013, 13 individuals were observed in an approximately 100 m stretch of rocky reef. These ranged in depth from 10 to 20 m and water temperature fluctuated between 19–24°C over 6 days. When one individual was discovered, another was often found in close proximity and appeared to represent male-female pairs. Returning in June 2015 with a larger group of experienced dive guides, with 10 dives searching for the species, only a single individual was found, possibly suggesting fluctuations in the abundance of the species. Several pregnant males were observed in July 2013, but it is unknown whether reproduction occurs seasonally or year-round.</p></tp:treatment-sec><tp:treatment-sec sec-type="etymology" id="SECID0EZ4AI"><title>Etymology.</title><p>The specific epithet is from the colloquial Japanese name of the new species, Japan Pig, Japapigu, or 日本のピグミータツノオトシゴ.</p></tp:treatment-sec><tp:treatment-sec sec-type="Common name" id="SECID0E54AI"><title>Common name.</title><p>New common English and Japanese names, Japanese Pygmy Seahorse and Hachijo-tatsu, respectively, are proposed here for <italic><tp:taxon-name><tp:taxon-name-part taxon-name-part-type="genus" reg="Hippocampus">Hippocampus</tp:taxon-name-part><tp:taxon-name-part taxon-name-part-type="species" reg="japapigu">japapigu</tp:taxon-name-part></tp:taxon-name></italic>.</p></tp:treatment-sec><tp:treatment-sec><!--Section generated to contain objects referenced in tp:taxon-treatment.--><table-wrap id="T1" position="float" orientation="portrait"><label>Table 1.</label><caption><p>Morphometric measurements and counts of <tp:taxon-name><tp:taxon-name-part taxon-name-part-type="genus" reg="Hippocampus">Hippocampus</tp:taxon-name-part></tp:taxon-name> pygmy seahorse species based on holotype specimens. Abbreviations: <abbrev xmlns:xlink="http://www.w3.org/1999/xlink" xlink:title="snout depth" id="ABBRID0EHSAE" xlink:type="simple">SnD</abbrev> (snout depth), <abbrev xmlns:xlink="http://www.w3.org/1999/xlink" xlink:title="snout length" id="ABBRID0ELSAE" xlink:type="simple">SnL</abbrev> (snout length), <abbrev xmlns:xlink="http://www.w3.org/1999/xlink" xlink:title="coronet height" id="ABBRID0EPSAE" xlink:type="simple">CH</abbrev> (coronet height), <abbrev xmlns:xlink="http://www.w3.org/1999/xlink" xlink:title="head length" id="ABBRID0ETSAE" xlink:type="simple">HL</abbrev> (head length), <abbrev xmlns:xlink="http://www.w3.org/1999/xlink" xlink:title="head depth" id="ABBRID0EXSAE" xlink:type="simple">HD</abbrev> (head depth), <abbrev xmlns:xlink="http://www.w3.org/1999/xlink" xlink:title="post-orbital length" id="ABBRID0E2SAE" xlink:type="simple">PO</abbrev> (post-orbital length), <abbrev xmlns:xlink="http://www.w3.org/1999/xlink" xlink:title="trunk length" id="ABBRID0E6SAE" xlink:type="simple">TrL</abbrev> (trunk length), <abbrev xmlns:xlink="http://www.w3.org/1999/xlink" xlink:title="tail length" id="ABBRID0EDTAE" xlink:type="simple">TaL</abbrev> (tail length), <abbrev xmlns:xlink="http://www.w3.org/1999/xlink" xlink:title="standard length" id="ABBRID0EHTAE" xlink:type="simple">SL</abbrev> (standard length). Numbers separated by a colon represent proportions. Lines present, from top to bottom, numbers for standard length (<abbrev xmlns:xlink="http://www.w3.org/1999/xlink" xlink:title="standard length" id="ABBRID0ELTAE" xlink:type="simple">SL</abbrev>), proportions, and counts for trunk rings, tail rings, dorsal and pectoral fins. The first column is the species holotype.</p></caption><table id="TID0E4JAC" rules="all"><tbody><tr><th rowspan="1" colspan="1"/><th rowspan="1" colspan="1">
                    <italic><tp:taxon-name>
                        <tp:taxon-name-part taxon-name-part-type="genus" reg="Hippocampus">H.</tp:taxon-name-part>
                        <tp:taxon-name-part taxon-name-part-type="species" reg="japapigu">japapigu</tp:taxon-name-part>
                      </tp:taxon-name></italic>
                  </th><th rowspan="1" colspan="1">
                    <italic><tp:taxon-name>
                        <tp:taxon-name-part taxon-name-part-type="genus" reg="Hippocampus">H.</tp:taxon-name-part>
                        <tp:taxon-name-part taxon-name-part-type="species" reg="pontohi">pontohi</tp:taxon-name-part>
                      </tp:taxon-name></italic>
                  </th><th rowspan="1" colspan="1">
                    <italic><tp:taxon-name>
                        <tp:taxon-name-part taxon-name-part-type="genus" reg="Hippocampus">H.</tp:taxon-name-part>
                        <tp:taxon-name-part taxon-name-part-type="species" reg="colemani">colemani</tp:taxon-name-part>
                      </tp:taxon-name></italic>
                  </th><th rowspan="1" colspan="1">
                    <italic><tp:taxon-name>
                        <tp:taxon-name-part taxon-name-part-type="genus" reg="Hippocampus">H.</tp:taxon-name-part>
                        <tp:taxon-name-part taxon-name-part-type="species" reg="satomiae">satomiae</tp:taxon-name-part>
                      </tp:taxon-name></italic>
                  </th><th rowspan="1" colspan="1">
                    <italic><tp:taxon-name>
                        <tp:taxon-name-part taxon-name-part-type="genus" reg="Hippocampus">H.</tp:taxon-name-part>
                        <tp:taxon-name-part taxon-name-part-type="species" reg="waleananus">waleananus</tp:taxon-name-part>
                      </tp:taxon-name></italic>
                  </th><th rowspan="1" colspan="1">
                    <italic><tp:taxon-name>
                        <tp:taxon-name-part taxon-name-part-type="genus" reg="Hippocampus">H.</tp:taxon-name-part>
                        <tp:taxon-name-part taxon-name-part-type="species" reg="bargibanti">bargibanti</tp:taxon-name-part>
                      </tp:taxon-name></italic>
                  </th><th rowspan="1" colspan="1">
                    <italic><tp:taxon-name>
                        <tp:taxon-name-part taxon-name-part-type="genus" reg="Hippocampus">H.</tp:taxon-name-part>
                        <tp:taxon-name-part taxon-name-part-type="species" reg="denise">denise</tp:taxon-name-part>
                      </tp:taxon-name></italic>
                  </th></tr><tr><td rowspan="1" colspan="1">Voucher number/data source</td><td rowspan="1" colspan="1">UW 157506</td><td rowspan="1" colspan="1">
                    <xref ref-type="bibr" rid="B16">Lourie and Kuiter 2008</xref>
                  </td><td rowspan="1" colspan="1">
                    <xref ref-type="bibr" rid="B12">Kuiter 2003</xref>
                  </td><td rowspan="1" colspan="1">
                    <xref ref-type="bibr" rid="B16">Lourie and Kuiter 2008</xref>
                  </td><td rowspan="1" colspan="1">
                    <xref ref-type="bibr" rid="B8">Gomon and Kuiter 2009</xref>
                  </td><td rowspan="1" colspan="1">
                    <xref ref-type="bibr" rid="B16">Lourie and Kuiter 2008</xref>
                  </td><td rowspan="1" colspan="1">
                    <xref ref-type="bibr" rid="B16">Lourie and Kuiter 2008</xref>
                  </td></tr><tr><td rowspan="1" colspan="1"><abbrev xmlns:xlink="http://www.w3.org/1999/xlink" xlink:title="standard length" id="ABBRID0E3YAE" xlink:type="simple">SL</abbrev> (mm)</td><td rowspan="1" colspan="1">16.3</td><td rowspan="1" colspan="1">16.7</td><td rowspan="1" colspan="1">26.9</td><td rowspan="1" colspan="1">13.6</td><td rowspan="1" colspan="1">17.8</td><td rowspan="1" colspan="1">24.5</td><td rowspan="1" colspan="1">15.7</td></tr><tr><td rowspan="1" colspan="1"><abbrev xmlns:xlink="http://www.w3.org/1999/xlink" xlink:title="snout depth" id="ABBRID0E1ZAE" xlink:type="simple">SnD</abbrev>:<abbrev xmlns:xlink="http://www.w3.org/1999/xlink" xlink:title="snout length" id="ABBRID0E5ZAE" xlink:type="simple">SnL</abbrev></td><td rowspan="1" colspan="1">74.06</td><td rowspan="1" colspan="1">84.2</td><td rowspan="1" colspan="1">70.5</td><td rowspan="1" colspan="1">86</td><td rowspan="1" colspan="1">95.2</td><td rowspan="1" colspan="1">100.3</td><td rowspan="1" colspan="1">73.6</td></tr><tr><td rowspan="1" colspan="1"><abbrev xmlns:xlink="http://www.w3.org/1999/xlink" xlink:title="coronet height" id="ABBRID0E21AE" xlink:type="simple">CH</abbrev>:<abbrev xmlns:xlink="http://www.w3.org/1999/xlink" xlink:title="head length" id="ABBRID0E61AE" xlink:type="simple">HL</abbrev></td><td rowspan="1" colspan="1">58.1</td><td rowspan="1" colspan="1">47.4</td><td rowspan="1" colspan="1">45.6</td><td rowspan="1" colspan="1">40.2</td><td rowspan="1" colspan="1">48.3</td><td rowspan="1" colspan="1">57.3</td><td rowspan="1" colspan="1">42.6</td></tr><tr><td rowspan="1" colspan="1"><abbrev xmlns:xlink="http://www.w3.org/1999/xlink" xlink:title="head depth" id="ABBRID0E32AE" xlink:type="simple">HD</abbrev>:<abbrev xmlns:xlink="http://www.w3.org/1999/xlink" xlink:title="head length" id="ABBRID0EA3AE" xlink:type="simple">HL</abbrev></td><td rowspan="1" colspan="1">69.9</td><td rowspan="1" colspan="1">60.6</td><td rowspan="1" colspan="1">62.6</td><td rowspan="1" colspan="1">51.8</td><td rowspan="1" colspan="1">67.9</td><td rowspan="1" colspan="1">65.7</td><td rowspan="1" colspan="1">48.1</td></tr><tr><td rowspan="1" colspan="1"><abbrev xmlns:xlink="http://www.w3.org/1999/xlink" xlink:title="snout length" id="ABBRID0E43AE" xlink:type="simple">SnL</abbrev>:<abbrev xmlns:xlink="http://www.w3.org/1999/xlink" xlink:title="head length" id="ABBRID0EB4AE" xlink:type="simple">HL</abbrev></td><td rowspan="1" colspan="1">28.7</td><td rowspan="1" colspan="1">23.2</td><td rowspan="1" colspan="1">27.7</td><td rowspan="1" colspan="1">27</td><td rowspan="1" colspan="1">26.8</td><td rowspan="1" colspan="1">21.8</td><td rowspan="1" colspan="1">32.8</td></tr><tr><td rowspan="1" colspan="1"><abbrev xmlns:xlink="http://www.w3.org/1999/xlink" xlink:title="post-orbital length" id="ABBRID0E54AE" xlink:type="simple">PO</abbrev>:<abbrev xmlns:xlink="http://www.w3.org/1999/xlink" xlink:title="head length" id="ABBRID0EC5AE" xlink:type="simple">HL</abbrev></td><td rowspan="1" colspan="1">55.3</td><td rowspan="1" colspan="1">51.2</td><td rowspan="1" colspan="1">52.1</td><td rowspan="1" colspan="1">45</td><td rowspan="1" colspan="1">51.5</td><td rowspan="1" colspan="1">56.9</td><td rowspan="1" colspan="1">42.0</td></tr><tr><td rowspan="1" colspan="1"><abbrev xmlns:xlink="http://www.w3.org/1999/xlink" xlink:title="head length" id="ABBRID0E65AE" xlink:type="simple">HL</abbrev>:<abbrev xmlns:xlink="http://www.w3.org/1999/xlink" xlink:title="standard length" id="ABBRID0ED6AE" xlink:type="simple">SL</abbrev></td><td rowspan="1" colspan="1">18.0</td><td rowspan="1" colspan="1">21.7</td><td rowspan="1" colspan="1">18.1</td><td rowspan="1" colspan="1">22</td><td rowspan="1" colspan="1">17.7</td><td rowspan="1" colspan="1">16.7</td><td rowspan="1" colspan="1">19.9</td></tr><tr><td rowspan="1" colspan="1"><abbrev xmlns:xlink="http://www.w3.org/1999/xlink" xlink:title="trunk length" id="ABBRID0EBAAG" xlink:type="simple">TrL</abbrev>:<abbrev xmlns:xlink="http://www.w3.org/1999/xlink" xlink:title="standard length" id="ABBRID0EFAAG" xlink:type="simple">SL</abbrev></td><td rowspan="1" colspan="1">32.6</td><td rowspan="1" colspan="1">33.3</td><td rowspan="1" colspan="1">32.0</td><td rowspan="1" colspan="1">30</td><td rowspan="1" colspan="1">31.3</td><td rowspan="1" colspan="1">27.6</td><td rowspan="1" colspan="1">27.7</td></tr><tr><td rowspan="1" colspan="1"><abbrev xmlns:xlink="http://www.w3.org/1999/xlink" xlink:title="tail length" id="ABBRID0ECBAG" xlink:type="simple">TaL</abbrev>:<abbrev xmlns:xlink="http://www.w3.org/1999/xlink" xlink:title="standard length" id="ABBRID0EGBAG" xlink:type="simple">SL</abbrev></td><td rowspan="1" colspan="1">49.4</td><td rowspan="1" colspan="1">45</td><td rowspan="1" colspan="1">50</td><td rowspan="1" colspan="1">48</td><td rowspan="1" colspan="1">63.4</td><td rowspan="1" colspan="1">55.7</td><td rowspan="1" colspan="1">52.5</td></tr><tr><td rowspan="1" colspan="1">TD9:<abbrev xmlns:xlink="http://www.w3.org/1999/xlink" xlink:title="standard length" id="ABBRID0EDCAG" xlink:type="simple">SL</abbrev></td><td rowspan="1" colspan="1">18.9</td><td rowspan="1" colspan="1">13.5</td><td rowspan="1" colspan="1">19.2</td><td rowspan="1" colspan="1">13</td><td rowspan="1" colspan="1">15</td><td rowspan="1" colspan="1">12.8</td><td rowspan="1" colspan="1">9.3</td></tr><tr><td rowspan="1" colspan="1">Trunk rings</td><td rowspan="1" colspan="1">12</td><td rowspan="1" colspan="1">12</td><td rowspan="1" colspan="1">12</td><td rowspan="1" colspan="1">12</td><td rowspan="1" colspan="1">12</td><td rowspan="1" colspan="1">12</td><td rowspan="1" colspan="1">12</td></tr><tr><td rowspan="1" colspan="1">Tail rings</td><td rowspan="1" colspan="1">28</td><td rowspan="1" colspan="1">28–30</td><td rowspan="1" colspan="1">26–28</td><td rowspan="1" colspan="1">27–28</td><td rowspan="1" colspan="1">32</td><td rowspan="1" colspan="1">31–33</td><td rowspan="1" colspan="1">27–28</td></tr><tr><td rowspan="1" colspan="1">Dorsal fin rays</td><td rowspan="1" colspan="1">14</td><td rowspan="1" colspan="1">12</td><td rowspan="1" colspan="1">14</td><td rowspan="1" colspan="1">13</td><td rowspan="1" colspan="1">12</td><td rowspan="1" colspan="1">14</td><td rowspan="1" colspan="1">13–14</td></tr><tr><td rowspan="1" colspan="1">Pectoral Fin rays</td><td rowspan="1" colspan="1">9</td><td rowspan="1" colspan="1">10</td><td rowspan="1" colspan="1">9</td><td rowspan="1" colspan="1">9</td><td rowspan="1" colspan="1">9</td><td rowspan="1" colspan="1">10–11</td><td rowspan="1" colspan="1">10–11</td></tr></tbody></table></table-wrap><supplementary-material xmlns:xlink="http://www.w3.org/1999/xlink" id="S1" position="float" orientation="portrait" xlink:type="simple"><label>Supplementary material 1</label><caption><p>Genetic distance analysis (uncorrected p distances) of <abbrev xlink:title="cytochrome c oxidase subunit I" id="ABBRID0EGTCI" xlink:type="simple">COI</abbrev> sequence data from 21 specimens of <italic><tp:taxon-name><tp:taxon-name-part taxon-name-part-type="genus" reg="Hippocampus">H.</tp:taxon-name-part><tp:taxon-name-part taxon-name-part-type="species" reg="pontohi">pontohi</tp:taxon-name-part></tp:taxon-name></italic> and those referred to <italic><tp:taxon-name><tp:taxon-name-part taxon-name-part-type="genus" reg="Hippocampus">H.</tp:taxon-name-part><tp:taxon-name-part taxon-name-part-type="species" reg="severnsi">severnsi</tp:taxon-name-part></tp:taxon-name></italic></p></caption><p>Data type: molecular data</p><media xlink:href="zookeys-779-027-s001.xls" mimetype="application" mime-subtype="vnd.ms-excel" position="float" orientation="portrait" xlink:type="simple" id="oo_220702.xls"/><permissions><license license-type="creative-commons-attribution" xlink:href="http://creativecommons.org/licenses/by/4.0/" xlink:type="simple"><license-p>This is an open access article distributed under the terms of the Creative Commons Attribution License (CC BY 4.0), which permits unrestricted use, distribution, and reproduction in any medium, provided the original author and source are credited.</license-p></license></permissions><attrib specific-use="authors">Graham Short, Richard Smith, Hiroyuki Motomura, David Harasti, Healy Hamilton</attrib></supplementary-material><supplementary-material xmlns:xlink="http://www.w3.org/1999/xlink" id="S2" position="float" orientation="portrait" xlink:type="simple"><label>Supplementary material 2</label><caption><p>NJ tree of <abbrev xlink:title="cytochrome c oxidase subunit I" id="ABBRID0EWUCI" xlink:type="simple">COI</abbrev> sequences from 21 specimens of <italic><tp:taxon-name><tp:taxon-name-part taxon-name-part-type="genus" reg="Hippocampus">H.</tp:taxon-name-part><tp:taxon-name-part taxon-name-part-type="species" reg="pontohi">pontohi</tp:taxon-name-part></tp:taxon-name></italic> and those referred to <italic><tp:taxon-name><tp:taxon-name-part taxon-name-part-type="genus" reg="Hippocampus">H.</tp:taxon-name-part><tp:taxon-name-part taxon-name-part-type="species" reg="severnsi">severnsi</tp:taxon-name-part></tp:taxon-name></italic></p></caption><p>Data type: phylogenetic tree</p><media xlink:href="zookeys-779-027-s002.pdf" mimetype="application" mime-subtype="pdf" position="float" orientation="portrait" xlink:type="simple" id="oo_220703.pdf"/><permissions><license license-type="creative-commons-attribution" xlink:href="http://creativecommons.org/licenses/by/4.0/" xlink:type="simple"><license-p>This is an open access article distributed under the terms of the Creative Commons Attribution License (CC BY 4.0), which permits unrestricted use, distribution, and reproduction in any medium, provided the original author and source are credited.</license-p></license></permissions><attrib specific-use="authors">Graham Short, Richard Smith, Hiroyuki Motomura, David Harasti, Healy Hamilton</attrib></supplementary-material></tp:treatment-sec><ref-list><ref id="B16"><mixed-citation xmlns:xlink="http://www.w3.org/1999/xlink" xlink:type="simple"><person-group><name name-style="western"><surname>Lourie</surname><given-names>SA</given-names></name><name name-style="western"><surname>Kuiter</surname><given-names>RH</given-names></name></person-group> (<year>2008</year>) <article-title>Three new pygmy seahorse species from Indonesia (<tp:taxon-name><tp:taxon-name-part taxon-name-part-type="subclass">Teleostei</tp:taxon-name-part></tp:taxon-name>: <tp:taxon-name><tp:taxon-name-part taxon-name-part-type="family">Syngnathidae</tp:taxon-name-part></tp:taxon-name>: <italic><tp:taxon-name><tp:taxon-name-part taxon-name-part-type="genus">Hippocampus</tp:taxon-name-part></tp:taxon-name></italic>).</article-title><source>Zootaxa</source><volume>1963</volume>: <fpage>54</fpage>–<lpage>68</lpage>.</mixed-citation></ref><ref id="B12"><mixed-citation xmlns:xlink="http://www.w3.org/1999/xlink" xlink:type="simple"><person-group><name name-style="western"><surname>Kuiter</surname><given-names>RH</given-names></name></person-group> (<year>2003</year>) <article-title>A new pygmy seahorse (<tp:taxon-name><tp:taxon-name-part taxon-name-part-type="family">Syngnathidae</tp:taxon-name-part></tp:taxon-name>: <italic><tp:taxon-name><tp:taxon-name-part taxon-name-part-type="genus">Hippocampus</tp:taxon-name-part></tp:taxon-name></italic>) from Lord Howe Island.</article-title><source>Records of the Australian Museum</source><volume>55</volume>: <fpage>113</fpage>–<lpage>116</lpage>. <ext-link xlink:type="simple" ext-link-type="doi" xlink:href="10.3853/j.0067-1975.55.2003.1382">http://doi.org/10.3853/j.0067-1975.55.2003.1382</ext-link></mixed-citation></ref><ref id="B8"><mixed-citation xmlns:xlink="http://www.w3.org/1999/xlink" xlink:type="simple"><person-group><name name-style="western"><surname>Gomon</surname><given-names>MF</given-names></name><name name-style="western"><surname>Kuiter</surname><given-names>RH</given-names></name></person-group> (<year>2009</year>) <article-title>Two new pygmy seahorses (<tp:taxon-name><tp:taxon-name-part taxon-name-part-type="subclass">Teleostei</tp:taxon-name-part></tp:taxon-name>: <tp:taxon-name><tp:taxon-name-part taxon-name-part-type="family">Syngnathidae</tp:taxon-name-part></tp:taxon-name>: <italic><tp:taxon-name><tp:taxon-name-part taxon-name-part-type="genus">Hippocampus</tp:taxon-name-part></tp:taxon-name></italic>) from the Indo-West Pacific.</article-title><source>Aqua</source><volume>15</volume>(<issue>1</issue>): <fpage>37</fpage>–<lpage>44</lpage>.</mixed-citation></ref><ref id="B17"><mixed-citation xmlns:xlink="http://www.w3.org/1999/xlink" xlink:type="simple"><person-group><name name-style="western"><surname>Lourie</surname><given-names>SA</given-names></name><name name-style="western"><surname>Pollom</surname><given-names>RA</given-names></name><name name-style="western"><surname>Foster</surname><given-names>SJ</given-names></name></person-group> (<year>2016</year>) <article-title>A global revision of the Seahorses <italic><tp:taxon-name><tp:taxon-name-part taxon-name-part-type="genus">Hippocampus</tp:taxon-name-part></tp:taxon-name></italic> Rafinesque 1810 (<tp:taxon-name><tp:taxon-name-part taxon-name-part-type="class">Actinopterygii</tp:taxon-name-part></tp:taxon-name>: <tp:taxon-name><tp:taxon-name-part taxon-name-part-type="order">Syngnathiformes</tp:taxon-name-part></tp:taxon-name>): Taxonomy and biogeography with recommendations for further research.</article-title><source>Zootaxa</source><volume>4146</volume>(<issue>1</issue>): <fpage>1</fpage>–<lpage>66</lpage>. <ext-link xlink:type="simple" ext-link-type="doi" xlink:href="10.11646/zootaxa.4146.1.1">http://doi.org/10.11646/zootaxa.4146.1.1</ext-link></mixed-citation></ref><ref id="B25"><mixed-citation xmlns:xlink="http://www.w3.org/1999/xlink" xlink:type="simple"><person-group><name name-style="western"><surname>Smith</surname><given-names>R</given-names></name></person-group> (<year>2017</year>) Pygmy Seahorse Species. <ext-link xlink:type="simple" ext-link-type="uri" xlink:href="http://oceanrealmimages.com/pygmy-seahorses/species/">http://oceanrealmimages.com/pygmy-seahorses/species/</ext-link></mixed-citation></ref><ref id="B7"><mixed-citation xmlns:xlink="http://www.w3.org/1999/xlink" xlink:type="simple"><person-group><name name-style="western"><surname>Gomon</surname><given-names>MF</given-names></name></person-group> (<year>1997</year>) <article-title>A remarkable new pygmy seahorse (<tp:taxon-name><tp:taxon-name-part taxon-name-part-type="family">Syngnathidae</tp:taxon-name-part></tp:taxon-name>: <italic><tp:taxon-name><tp:taxon-name-part taxon-name-part-type="genus">Hippocampus</tp:taxon-name-part></tp:taxon-name></italic>) from Southeastern Australia, with a redescription of <italic><tp:taxon-name><tp:taxon-name-part taxon-name-part-type="genus">H.</tp:taxon-name-part><tp:taxon-name-part taxon-name-part-type="species">bargibanti</tp:taxon-name-part></tp:taxon-name></italic> Whitley from New Caledonia.</article-title><source>Memoirs of the Museum of Victoria</source><volume>56</volume>(<issue>1</issue>): <fpage>245</fpage>–<lpage>253</lpage>. <ext-link xlink:type="simple" ext-link-type="doi" xlink:href="10.24199/j.mmv.1997.56.10">https://doi.org/10.24199/j.mmv.1997.56.10</ext-link></mixed-citation></ref><ref id="B15"><mixed-citation xmlns:xlink="http://www.w3.org/1999/xlink" xlink:type="simple"><person-group><name name-style="western"><surname>Lourie</surname><given-names>SA</given-names></name><name name-style="western"><surname>Randall</surname><given-names>JE</given-names></name></person-group> (<year>2003</year>) <article-title>A new pygmy seahorse, <italic><tp:taxon-name><tp:taxon-name-part taxon-name-part-type="genus">Hippocampus</tp:taxon-name-part><tp:taxon-name-part taxon-name-part-type="species">denise</tp:taxon-name-part></tp:taxon-name></italic> (<tp:taxon-name><tp:taxon-name-part taxon-name-part-type="subclass">Teleostei</tp:taxon-name-part></tp:taxon-name>: <tp:taxon-name><tp:taxon-name-part taxon-name-part-type="family">Syngnathidae</tp:taxon-name-part></tp:taxon-name>) from the Indo-Pacific.</article-title><source>Zoological Studies</source><volume>42</volume>: <fpage>284</fpage>–<lpage>291</lpage>.</mixed-citation></ref><ref id="B9"><mixed-citation xmlns:xlink="http://www.w3.org/1999/xlink" xlink:type="simple"><person-group><name name-style="western"><surname>Hamilton</surname><given-names>H</given-names></name><name name-style="western"><surname>Saarman</surname><given-names>N</given-names></name><name name-style="western"><surname>Short</surname><given-names>G</given-names></name><name name-style="western"><surname>Sellas</surname><given-names>AB</given-names></name><name name-style="western"><surname>Moore</surname><given-names>B</given-names></name><name name-style="western"><surname>Hoang</surname><given-names>T</given-names></name><name name-style="western"><surname>Grace</surname><given-names>CL</given-names></name><name name-style="western"><surname>Gomon</surname><given-names>M</given-names></name><name name-style="western"><surname>Crow</surname><given-names>K</given-names></name><name name-style="western"><surname>Simison</surname><given-names>WB</given-names></name></person-group> (<year>2017</year>) <article-title>Molecular phylogeny and patterns of diversification in Syngnathid fishes.</article-title><source>Molecular phylogenetics and Evolution</source><volume>107</volume>: <fpage>388</fpage>–<lpage>403</lpage>. <ext-link xlink:type="simple" ext-link-type="doi" xlink:href="10.1016/j.ympev.2016.10.003">https://doi.org/10.1016/j.ympev.2016.10.003</ext-link></mixed-citation></ref><ref id="B21"><mixed-citation xmlns:xlink="http://www.w3.org/1999/xlink" xlink:type="simple"><person-group><name name-style="western"><surname>Reece</surname><given-names>JS</given-names></name><name name-style="western"><surname>Bowen</surname><given-names>BW</given-names></name><name name-style="western"><surname>Smith</surname><given-names>DG</given-names></name><name name-style="western"><surname>Larson</surname><given-names>AF</given-names></name></person-group> (<year>2010</year>) <article-title>Molecular phylogenetics of moray eels (<tp:taxon-name><tp:taxon-name-part taxon-name-part-type="family">Muraenidae</tp:taxon-name-part></tp:taxon-name>) demonstrates multiple origins of a shell-crushing jaw (<italic><tp:taxon-name><tp:taxon-name-part taxon-name-part-type="genus">Gymnomuraena</tp:taxon-name-part></tp:taxon-name></italic>, Echidna) and multiple colonizations of the Atlantic Ocean.</article-title><source>Molecular Phylogenetics and Evolution</source><volume>57</volume>: <fpage>829</fpage>–<lpage>835</lpage>. <ext-link xlink:type="simple" ext-link-type="doi" xlink:href="10.1016/j.ympev.2010.07.013">https://doi.org/10.1016/j.ympev.2010.07.013</ext-link></mixed-citation></ref></ref-list></tp:taxon-treatment>
