# Supplementary material for: Hippocampusjapapigu, a new species of pygmy seahorse from Japan, with a redescription of H.pontohi (Teleostei, Syngnathidae)
Source: Zookeys. 2018 Aug 2;(779):27–49. doi: 10.3897/zookeys.779.24799 (PMC6110155; doi:10.3897/zookeys.779.24799)
Supplement: Supplementary material 1 — Genetic distance analysis (uncorrected p distances) of COI sequence data from 21 specimens of H.pontohi and those referred to H.severnsi [file zookeys-779-027-s001.xls]

Archive with 47 entries (47 files):
- Data/PresetImageFill5-15.jpg
- Data/PresetImageFill2-12.jpg
- Data/PresetImageFill4-14.jpg
- Data/PresetImageFill0-10.jpg
- Data/PresetImageFill1-11.jpg
- Data/PresetImageFill3-13.jpg
- Data/bullet_gbutton_gray-16.png
- Index/Document.iwa
- Index/ViewState.iwa
- Index/CalculationEngine.iwa
- Index/Tables/Tile.iwa
- Index/Tables/DataList.iwa
- Index/Tables/DataList-2525-2.iwa
- Index/Tables/DataList-2526-2.iwa
- Index/Tables/DataList-2527-2.iwa
- Index/Tables/DataList-2528-2.iwa
- Index/Tables/DataList-2529-2.iwa
- Index/Tables/DataList-2530-2.iwa
- Index/Tables/DataList-2531-2.iwa
- Index/Tables/HeaderStorageBucket.iwa
- Index/Tables/Tile-2537-2.iwa
- Index/Tables/DataList-2538-2.iwa
- Index/Tables/DataList-2539-2.iwa
- Index/Tables/DataList-2540-2.iwa
- Index/Tables/DataList-2541-2.iwa
- Index/Tables/DataList-2542-2.iwa
- Index/Tables/DataList-2543-2.iwa
- Index/Tables/DataList-2544-2.iwa
- Index/Tables/DataList-2545-2.iwa
- Index/Tables/HeaderStorageBucket-2546-2.iwa
- Index/Tables/HeaderStorageBucket-2639-2.iwa
- Index/Tables/DataList-2640-2.iwa
- Index/Tables/DataList-2641-2.iwa
- Index/Tables/HeaderStorageBucket-2648-2.iwa
- Index/Tables/DataList-2649-2.iwa
- Index/Tables/DataList-2650-2.iwa
- Index/Tables/Tile-24378.iwa
- Index/DocumentStylesheet-2494.iwa
- Index/AnnotationAuthorStorage.iwa
- Index/DocumentMetadata.iwa
- Index/Metadata.iwa
- Metadata/Properties.plist
- Metadata/DocumentIdentifier
- Metadata/BuildVersionHistory.plist
- preview.jpg
- preview-micro.jpg
- preview-web.jpg
