# Supplementary material for: Hippocampusjapapigu, a new species of pygmy seahorse from Japan, with a redescription of H.pontohi (Teleostei, Syngnathidae)
Source: Zookeys. 2018 Aug 2;(779):27–49. doi: 10.3897/zookeys.779.24799 (PMC6110155; doi:10.3897/zookeys.779.24799)
Supplement: Supplementary material 1 — Genetic distance analysis (uncorrected p distances) of COI sequence data from 21 specimens of H.pontohi and those referred to H.severnsi [file zookeys-779-027-s001.xls › Metadata/DocumentIdentifier]

290960FC-34E7-4894-BCD8-D1E90DED1325
