# Supplementary material for: Hippocampusjapapigu, a new species of pygmy seahorse from Japan, with a redescription of H.pontohi (Teleostei, Syngnathidae)
Source: Zookeys. 2018 Aug 2;(779):27–49. doi: 10.3897/zookeys.779.24799 (PMC6110155; doi:10.3897/zookeys.779.24799)
Supplement: Supplementary material 1 — Genetic distance analysis (uncorrected p distances) of COI sequence data from 21 specimens of H.pontohi and those referred to H.severnsi [file zookeys-779-027-s001.xls › Metadata/BuildVersionHistory.plist]

<?xml version="1.0" encoding="UTF-8"?>
<!DOCTYPE plist PUBLIC "-//Apple//DTD PLIST 1.0//EN" "http://www.apple.com/DTDs/PropertyList-1.0.dtd">
<plist version="1.0">
<array>
	<string>xls</string>
	<string>M5.0.1-5579-2</string>
</array>
</plist>
